# Supplementary material for: Causal relationships between gut microbiome and obstructive sleep apnea: a bi-directional Mendelian randomization
Source: Front Microbiol. 2024 Aug 23;15:1410624. doi: 10.3389/fmicb.2024.1410624 (PMC11414551; doi:10.3389/fmicb.2024.1410624)
Supplement: Supplementary file 2 [file Table_2.xls]

## Sheet: S1
SNP	other_allele.exposure	effect_allele.exposure	beta.exposure	se.exposure	pval.exposure	exposure	R2	F
rs182549	T	C	0.111489	0.012066	3.79e-20	class.Actinobacteria.id.419	0.00463367	85.3679
rs6660520	G	A	0.0711483	0.0134495	1.11e-07	class.Actinobacteria.id.419	0.00152353	27.9812
rs8047955	G	A	0.0575816	0.0116762	8.34e-07	class.Actinobacteria.id.419	0.0013243	24.3173
rs7322849	C	T	0.0944467	0.0192976	6.21e-07	class.Actinobacteria.id.419	0.00130437	23.9508
rs72767435	C	T	-0.126352	0.0273626	2.57e-06	class.Actinobacteria.id.419	0.00116131	21.3208
rs134366	A	G	0.111877	0.023501	1.5e-06	class.Actinobacteria.id.419	0.00123416	22.66
rs10841473	C	G	-0.0583765	0.0123353	2.59e-06	class.Actinobacteria.id.419	0.00121968	22.3937
rs11745923	T	G	0.0563759	0.0115529	1.58e-06	class.Actinobacteria.id.419	0.0012967	23.8098
rs1515761	C	T	0.0762317	0.0169884	4.96e-06	class.Actinobacteria.id.419	0.00109671	20.1335
rs12899991	T	A	0.0719923	0.0154661	4.03e-06	class.Actinobacteria.id.419	0.00118004	21.6652
rs12049045	G	A	0.0510452	0.0114325	8.63e-06	class.Actinobacteria.id.419	0.00108582	19.9334
rs1376754	A	G	0.0509242	0.0112503	6.71e-06	class.Actinobacteria.id.419	0.00111593	20.4867
rs11655079	C	T	-0.0560674	0.0124286	5.93e-06	class.Actinobacteria.id.419	0.00110841	20.3485
rs7700479	A	T	-0.0769653	0.0173933	8.62e-06	class.Actinobacteria.id.419	0.00106651	19.5785
rs80083040	G	T	0.155784	0.0348017	8.62e-06	class.Actinobacteria.id.419	0.00109137	20.0354
rs961091	A	G	0.0501255	0.011255	8.68e-06	class.Actinobacteria.id.419	0.00108034	19.8327
rs4945008	G	A	0.0540741	0.0121393	5.39e-06	class.Actinobacteria.id.419	0.00108073	19.8399
rs857444	T	C	0.0509553	0.011539	8.92e-06	class.Actinobacteria.id.419	0.00106213	19.498
rs9813022	G	A	-0.0751277	0.0153867	1.05e-06	class.Alphaproteobacteria.id.2379	0.00129822	23.8377
rs76784716	G	A	0.133271	0.0267738	5.09e-07	class.Alphaproteobacteria.id.2379	0.00134918	24.7746
rs140912403	T	C	-0.160677	0.0317708	6.2e-07	class.Alphaproteobacteria.id.2379	0.00139267	25.5744
rs34569731	G	A	0.0705145	0.0157564	7.38e-06	class.Alphaproteobacteria.id.2379	0.00109086	20.0261
rs10803434	T	A	-0.0692742	0.0148866	3.55e-06	class.Alphaproteobacteria.id.2379	0.00117934	21.6523
rs55876211	T	C	-0.080811	0.0184159	7.54e-06	class.Alphaproteobacteria.id.2379	0.00104881	19.2533
rs7960664	A	G	0.0969489	0.0215149	8.84e-06	class.Alphaproteobacteria.id.2379	0.00110593	20.3031
rs17061716	C	G	0.0927341	0.0207569	9.33e-06	class.Alphaproteobacteria.id.2379	0.00108713	19.9575
rs12977163	C	G	0.0690234	0.0153829	7.14e-06	class.Alphaproteobacteria.id.2379	0.00109658	20.1312
rs62285697	T	C	0.0805256	0.0180912	9.76e-06	class.Alphaproteobacteria.id.2379	0.00107911	19.8101
rs2952251	G	A	-0.0598868	0.0123903	1.08e-06	class.Bacilli.id.1673	0.00127218	23.3589
rs77558518	G	A	-0.107255	0.0222879	1.34e-06	class.Bacilli.id.1673	0.0012611	23.1552
rs57872228	T	C	-0.0714773	0.0146647	9.22e-07	class.Bacilli.id.1673	0.00129369	23.7544
rs35344081	A	G	0.0619529	0.0127066	1.01e-06	class.Bacilli.id.1673	0.00129449	23.7692
rs78938557	C	T	0.108007	0.0232858	1.07e-06	class.Bacilli.id.1673	0.0011717	21.5118
rs11730038	A	G	-0.0630747	0.0128717	1.96e-06	class.Bacilli.id.1673	0.00130758	24.0098
rs76717940	A	T	0.156331	0.0325945	1.07e-06	class.Bacilli.id.1673	0.00125274	23.0015
rs1962325	G	C	0.0554219	0.0114789	1.38e-06	class.Bacilli.id.1673	0.00126943	23.3084
rs74352383	A	T	-0.104496	0.0217083	1.53e-06	class.Bacilli.id.1673	0.00126182	23.1684
rs9581006	T	C	0.225309	0.0467697	1.79e-06	class.Bacilli.id.1673	0.0012638	23.205
rs11110282	G	A	-0.101189	0.0217379	4.85e-06	class.Bacilli.id.1673	0.00118011	21.6664
rs4028634	C	T	0.0520614	0.0109842	2.21e-06	class.Bacilli.id.1673	0.0012234	22.4621
rs694949	G	A	-0.081146	0.0180042	7.6e-06	class.Bacilli.id.1673	0.00110638	20.3113
rs12797734	C	T	0.0572158	0.0126793	7.21e-06	class.Bacilli.id.1673	0.00110907	20.3608
rs28564647	G	T	-0.0613034	0.0137579	7.81e-06	class.Bacilli.id.1673	0.00108143	19.8526
rs7666190	A	C	-0.104044	0.0247934	8.47e-06	class.Bacilli.id.1673	0.000959285	17.6083
rs4459992	C	T	0.0535854	0.0116362	4.3e-06	class.Bacilli.id.1673	0.00115497	21.2043
rs34989881	G	A	0.111056	0.0246039	6.55e-06	class.Bacilli.id.1673	0.00110967	20.3717
rs111552159	G	C	0.128032	0.0286921	9.13e-06	class.Bacilli.id.1673	0.00108452	19.9096
rs13068444	G	A	0.0601035	0.0136407	9.53e-06	class.Bacilli.id.1673	0.00105746	19.4122
rs1595463	A	C	0.0476864	0.0108547	7.97e-06	class.Bacilli.id.1673	0.00105123	19.2977
rs74663707	T	C	0.0979154	0.0224074	8.46e-06	class.Bacilli.id.1673	0.00104009	19.093
rs55773148	A	G	-0.121514	0.0236759	3.9e-07	class.Bacteroidia.id.912	0.00143421	26.3384
rs7631304	A	G	-0.0645771	0.0132957	8.37e-07	class.Bacteroidia.id.912	0.00128462	23.5876
rs73975615	A	G	-0.207018	0.0442633	1.22e-06	class.Bacteroidia.id.912	0.00119127	21.8716
rs111845179	C	T	0.102648	0.0213843	9.24e-07	class.Bacteroidia.id.912	0.00125477	23.0389
rs2032750	C	T	-0.0508393	0.0106807	1.92e-06	class.Bacteroidia.id.912	0.00123385	22.6542
rs7546249	A	T	-0.0567113	0.0118386	1.55e-06	class.Bacteroidia.id.912	0.00124967	22.9452
rs929878	T	C	-0.0548532	0.012153	4.73e-06	class.Bacteroidia.id.912	0.00110958	20.3701
rs13291169	G	C	0.0689676	0.0148765	3.75e-06	class.Bacteroidia.id.912	0.00117052	21.4902
rs17343978	C	A	-0.0552057	0.0120278	8.36e-06	class.Bacteroidia.id.912	0.00114736	21.0645
rs72706335	C	T	-0.22241	0.0493458	7.66e-06	class.Bacteroidia.id.912	0.00110644	20.3123
rs11146701	G	A	0.0473596	0.010541	7.08e-06	class.Bacteroidia.id.912	0.00109945	20.1839
rs62531359	G	T	0.0655728	0.0149891	9.09e-06	class.Bacteroidia.id.912	0.00104243	19.136
rs4146051	G	A	-0.107377	0.0245661	8.76e-06	class.Bacteroidia.id.912	0.00104063	19.103
rs79585701	C	A	0.0646823	0.0149628	9.99e-06	class.Bacteroidia.id.912	0.00101789	18.6851
rs4916508	A	G	-0.0466729	0.0105312	8.47e-06	class.Bacteroidia.id.912	0.00106981	19.6392
rs62575403	T	C	0.140055	0.0311128	7.06e-06	class.Bacteroidia.id.912	0.00110367	20.2614
rs4033856	T	C	0.0832423	0.0167237	5.17e-07	class.Betaproteobacteria.id.2867	0.00134908	24.7729
rs2367850	C	G	0.064006	0.0130374	9.12e-07	class.Betaproteobacteria.id.2867	0.00131246	24.0996
rs12467854	C	G	0.0641363	0.0131766	1.1e-06	class.Betaproteobacteria.id.2867	0.00129015	23.6893
rs6087811	G	T	-0.0978177	0.0198522	7.44e-07	class.Betaproteobacteria.id.2867	0.00132204	24.2756
rs62395635	C	T	0.109741	0.0236	2.94e-06	class.Betaproteobacteria.id.2867	0.00117761	21.6205
rs2613606	T	C	-0.0513106	0.0109091	2.2e-06	class.Betaproteobacteria.id.2867	0.0012048	22.1202
rs1928341	G	A	0.0525581	0.0110408	2.02e-06	class.Betaproteobacteria.id.2867	0.00123408	22.6585
rs72747231	G	C	-0.137281	0.0290338	2.06e-06	class.Betaproteobacteria.id.2867	0.00121754	22.3545
rs11128180	G	A	0.0592944	0.0128769	3.67e-06	class.Betaproteobacteria.id.2867	0.00115479	21.201
rs2321387	A	G	-0.0494596	0.0109424	5.8e-06	class.Betaproteobacteria.id.2867	0.00111274	20.4282
rs1511453	G	A	0.0923492	0.0199158	4.76e-06	class.Betaproteobacteria.id.2867	0.00117101	21.4992
rs9964679	G	A	0.052911	0.0114866	4.85e-06	class.Betaproteobacteria.id.2867	0.0011556	21.216
rs56386628	T	C	-0.0622252	0.0135688	5.87e-06	class.Betaproteobacteria.id.2867	0.00114539	21.0283
rs320161	G	A	0.0572286	0.01262	7.33e-06	class.Betaproteobacteria.id.2867	0.00112001	20.5618
rs75242906	T	C	-0.121083	0.028075	9.27e-06	class.Betaproteobacteria.id.2867	0.00101319	18.5987
rs6815608	C	T	0.103803	0.0210883	4.02e-07	class.Clostridia.id.1859	0.00131937	24.2265
rs112334273	A	G	0.0641008	0.0127404	3.81e-07	class.Clostridia.id.1859	0.00137837	25.3114
rs6814436	C	T	0.0739995	0.0150815	9.65e-07	class.Clostridia.id.1859	0.00131099	24.0724
rs72915163	C	T	-0.0581025	0.0120557	1.34e-06	class.Clostridia.id.1859	0.00126489	23.2249
rs2273429	G	A	-0.0724037	0.0153105	4.52e-06	class.Clostridia.id.1859	0.00121791	22.3612
rs10774377	G	A	0.052659	0.0113858	3.24e-06	class.Clostridia.id.1859	0.00116496	21.3879
rs13179700	C	T	0.0511937	0.0109569	3.37e-06	class.Clostridia.id.1859	0.0011889	21.8279
rs6934062	C	G	0.0524406	0.0116115	6.53e-06	class.Clostridia.id.1859	0.00111089	20.3943
rs1842454	A	G	-0.0547202	0.0127338	8.72e-06	class.Clostridia.id.1859	0.00100587	18.4642
rs10209007	C	G	0.0794173	0.0182427	9.89e-06	class.Clostridia.id.1859	0.00103229	18.9498
rs76767978	A	G	0.0698882	0.0156319	8.4e-06	class.Clostridia.id.1859	0.00108871	19.9866
rs13105690	C	T	-0.0529097	0.011818	8.78e-06	class.Clostridia.id.1859	0.00109172	20.0418
rs76860606	G	C	0.0947036	0.0225117	7.53e-06	class.Clostridia.id.1859	0.000964049	17.6958
rs72738886	C	T	0.086617	0.0190393	8.24e-06	class.Clostridia.id.1859	0.00112724	20.6947
rs7269302	T	A	-0.0963981	0.0212007	9.04e-06	class.Clostridia.id.1859	0.00112603	20.6724
rs6797343	T	G	0.0592279	0.0134556	9.36e-06	class.Clostridia.id.1859	0.00105533	19.373
rs13421739	G	C	0.0888472	0.0179655	9.54e-06	class.Clostridia.id.1859	0.00133178	24.4547
rs719099	G	A	0.0778402	0.0155815	5.43e-07	class.Coriobacteriia.id.809	0.00135893	24.9541
rs240104	C	T	-0.0603429	0.0126849	1.52e-06	class.Coriobacteriia.id.809	0.00123237	22.6272
rs11250875	C	T	0.06075	0.0130939	4.83e-06	class.Coriobacteriia.id.809	0.00117232	21.5232
rs34739816	T	G	0.0965017	0.0207666	3.88e-06	class.Coriobacteriia.id.809	0.00117606	21.592
rs76779974	G	C	0.0774888	0.0171877	5.63e-06	class.Coriobacteriia.id.809	0.00110704	20.3233
rs80046645	G	C	0.25584	0.0561995	4.66e-06	class.Coriobacteriia.id.809	0.00112871	20.7216
rs1816223	G	A	-0.0586265	0.0129006	4.84e-06	class.Coriobacteriia.id.809	0.00112481	20.6501
rs67561917	G	A	-0.0714367	0.0154113	5.39e-06	class.Coriobacteriia.id.809	0.00117018	21.484
rs3025411	G	A	0.0926543	0.0209468	8.27e-06	class.Coriobacteriia.id.809	0.0010657	19.5636
rs11656361	C	A	0.0773006	0.017553	8.02e-06	class.Coriobacteriia.id.809	0.00105635	19.3917
rs1397793	A	G	-0.0498855	0.0112446	9.77e-06	class.Coriobacteriia.id.809	0.00107199	19.6793
rs11073596	G	T	0.0510212	0.0114339	8.14e-06	class.Coriobacteriia.id.809	0.00108453	19.9097
rs2442778	A	G	-0.116408	0.0258545	9.03e-06	class.Coriobacteriia.id.809	0.00110412	20.2697
rs62448869	A	T	-0.0486059	0.0108982	7.87e-06	class.Coriobacteriia.id.809	0.00108342	19.8893
rs13307134	T	C	0.0565686	0.0126265	7.8e-06	class.Coriobacteriia.id.809	0.00109323	20.0696
rs12974142	A	G	0.0789796	0.0177205	8.51e-06	class.Coriobacteriia.id.809	0.00108196	19.8624
rs8010111	A	G	-0.103377	0.0229286	6.9e-06	class.Coriobacteriia.id.809	0.00110716	20.3256
rs6058181	T	C	0.0825716	0.0165958	3.4e-07	class.Deltaproteobacteria.id.3087	0.00134797	24.7523
rs4506934	T	C	-0.0936514	0.02012	3.59e-06	class.Deltaproteobacteria.id.3087	0.00117994	21.6632
rs17791387	G	A	-0.0735881	0.0154246	1.6e-06	class.Deltaproteobacteria.id.3087	0.0012395	22.7583
rs2838334	A	G	0.0561722	0.0124124	5.45e-06	class.Deltaproteobacteria.id.3087	0.00111544	20.4778
rs9928243	A	C	-0.0538457	0.0117718	5.02e-06	class.Deltaproteobacteria.id.3087	0.00113952	20.9204
rs11599763	C	T	-0.0544219	0.0117397	3.94e-06	class.Deltaproteobacteria.id.3087	0.00117038	21.4876
rs112381107	T	C	0.206594	0.0456908	4.63e-06	class.Deltaproteobacteria.id.3087	0.00111351	20.4424
rs17084793	A	G	-0.0710762	0.015953	5.69e-06	class.Deltaproteobacteria.id.3087	0.00108117	19.8479
rs2692012	G	A	0.110335	0.0253336	3.14e-06	class.Deltaproteobacteria.id.3087	0.0010332	18.9664
rs1035691	G	A	-0.055176	0.0121602	9.65e-06	class.Deltaproteobacteria.id.3087	0.00112133	20.5861
rs62020470	G	A	-0.0585411	0.0129358	4.85e-06	class.Deltaproteobacteria.id.3087	0.00111545	20.4779
rs16851319	C	G	-0.0705516	0.0150849	5.68e-06	class.Deltaproteobacteria.id.3087	0.00119127	21.8715
rs3935584	T	C	-0.0523485	0.011566	7.5e-06	class.Deltaproteobacteria.id.3087	0.00111572	20.4829
rs55744759	G	A	-0.0779693	0.0170738	7.31e-06	class.Deltaproteobacteria.id.3087	0.00113577	20.8515
rs62504403	T	C	0.0681159	0.0127883	1.12e-07	class.Erysipelotrichia.id.2147	0.00154454	28.3675
rs7234058	C	T	-0.0945759	0.0194091	9.12e-07	class.Erysipelotrichia.id.2147	0.00129297	23.7412
rs17530232	G	A	0.10305	0.0224648	2.79e-06	class.Erysipelotrichia.id.2147	0.00114603	21.04
rs2300774	A	G	0.0524152	0.0106784	8.95e-07	class.Erysipelotrichia.id.2147	0.001312	24.0911
rs35161940	C	T	-0.0806041	0.0167641	1.85e-06	class.Erysipelotrichia.id.2147	0.00125895	23.1157
rs10781552	T	C	-0.0552212	0.0116074	2.33e-06	class.Erysipelotrichia.id.2147	0.00123255	22.6304
rs8003149	T	C	0.0538798	0.0116888	4.08e-06	class.Erysipelotrichia.id.2147	0.0011572	21.2454
rs4078432	T	C	-0.0608929	0.0133764	4.23e-06	class.Erysipelotrichia.id.2147	0.00112867	20.721
rs1074800	G	A	0.0492438	0.010887	6.15e-06	class.Erysipelotrichia.id.2147	0.00111429	20.4567
rs56970041	G	T	0.0724144	0.0164471	5.4e-06	class.Erysipelotrichia.id.2147	0.00105588	19.3832
rs7826267	G	T	-0.0839071	0.0199131	9.28e-06	class.Erysipelotrichia.id.2147	0.000967166	17.7531
rs1884466	T	C	-0.0475363	0.0106939	9.53e-06	class.Erysipelotrichia.id.2147	0.00107626	19.7576
rs290833	G	T	-0.0497374	0.0111376	8.03e-06	class.Erysipelotrichia.id.2147	0.00108619	19.9403
rs6706173	C	A	0.074251	0.0146392	1.99e-07	class.Gammaproteobacteria.id.3303	0.00140075	25.7229
rs11181912	A	G	-0.0579153	0.0118796	9.95e-07	class.Gammaproteobacteria.id.3303	0.00129425	23.7647
rs79795896	G	A	-0.15921	0.0351373	7.92e-06	class.Gammaproteobacteria.id.3303	0.0011182	20.5284
rs2234691	C	T	0.0762905	0.0171962	8.39e-06	class.Gammaproteobacteria.id.3303	0.00107204	19.6802
rs6469506	A	T	0.0541424	0.0116333	3.29e-06	class.Gammaproteobacteria.id.3303	0.00117966	21.6582
rs12404135	G	A	-0.0788843	0.0172415	8.89e-06	class.Gammaproteobacteria.id.3303	0.00114008	20.9307
rs9973122	A	T	0.0740614	0.0162596	6.77e-06	class.Gammaproteobacteria.id.3303	0.00112998	20.7451
rs9494710	T	C	-0.0549673	0.0120924	4.55e-06	class.Gammaproteobacteria.id.3303	0.00112537	20.6603
rs75101789	T	C	0.0729012	0.0163003	8.79e-06	class.Gammaproteobacteria.id.3303	0.00108945	20.0002
rs2825714	G	A	-0.13741	0.0289246	1.72e-06	class.Lentisphaeria.id.2250	0.00122905	22.5661
rs17114848	A	G	0.152377	0.0324332	4.06e-06	class.Lentisphaeria.id.2250	0.00120209	22.0705
rs77599476	G	A	0.230292	0.0480168	1.86e-06	class.Lentisphaeria.id.2250	0.00125264	22.9997
rs11770843	T	C	0.109431	0.0234879	1.91e-06	class.Lentisphaeria.id.2250	0.00118217	21.7042
rs72640280	G	A	0.220207	0.0486196	5.18e-06	class.Lentisphaeria.id.2250	0.00111726	20.5112
rs62570196	T	C	-0.21635	0.0439866	1.08e-06	class.Lentisphaeria.id.2250	0.00131736	24.1896
rs2731834	G	C	0.109438	0.023693	4.24e-06	class.Lentisphaeria.id.2250	0.00116196	21.3328
rs2031282	G	A	0.122369	0.0270329	4.38e-06	class.Lentisphaeria.id.2250	0.00111601	20.4883
rs1002941	A	G	0.105025	0.0233484	8.15e-06	class.Lentisphaeria.id.2250	0.00110203	20.2312
rs73113483	A	T	-0.131217	0.0288713	8.66e-06	class.Lentisphaeria.id.2250	0.00112502	20.6538
rs9864379	C	T	-0.159735	0.0292553	5.36e-08	class.Melainabacteria.id.1589	0.00162287	29.8086
rs11150282	C	T	0.0989488	0.0196972	6.03e-07	class.Melainabacteria.id.1589	0.0013741	25.2328
rs16851659	C	G	-0.0896103	0.0186432	1.27e-06	class.Melainabacteria.id.1589	0.00125814	23.1008
rs73074665	T	A	0.166216	0.0355728	2.87e-06	class.Melainabacteria.id.1589	0.00118903	21.8304
rs4129395	A	G	0.0896187	0.0185106	1.48e-06	class.Melainabacteria.id.1589	0.00127645	23.4374
rs79790072	C	T	0.226722	0.0487841	3.29e-06	class.Melainabacteria.id.1589	0.00117631	21.5965
rs10738747	A	G	0.0814624	0.0184409	9.96e-06	class.Melainabacteria.id.1589	0.00106289	19.512
rs1221147	A	T	0.123968	0.0278958	7.11e-06	class.Melainabacteria.id.1589	0.00107566	19.7467
rs113884518	C	T	-0.205352	0.0454982	8.06e-06	class.Melainabacteria.id.1589	0.0011095	20.3686
rs789069	C	A	-0.103539	0.0234287	6.85e-06	class.Melainabacteria.id.1589	0.00106378	19.5284
rs367480	A	G	-0.083758	0.0185796	8.2e-06	class.Melainabacteria.id.1589	0.00110688	20.3204
rs28678345	C	T	0.214848	0.0470878	6.69e-06	class.Melainabacteria.id.1589	0.00113385	20.8161
rs10148250	A	G	0.0861928	0.0193381	8.67e-06	class.Melainabacteria.id.1589	0.00108205	19.8641
rs10202904	G	T	-0.121754	0.0235357	3.01e-07	class.Methanobacteria.id.119	0.00145706	26.7585
rs73457410	G	A	0.21534	0.0436695	1.41e-06	class.Methanobacteria.id.119	0.00132409	24.3133
rs62241835	T	G	-0.203385	0.0417931	1.63e-06	class.Methanobacteria.id.119	0.00128965	23.6801
rs894996	A	C	0.216999	0.0449076	1.88e-06	class.Methanobacteria.id.119	0.00127152	23.3469
rs75208022	T	C	-0.227245	0.048763	5.92e-06	class.Methanobacteria.id.119	0.00118275	21.715
rs12825290	G	C	-0.216781	0.0493496	6.08e-06	class.Methanobacteria.id.119	0.00105104	19.2942
rs56131665	A	G	0.178661	0.039298	6.18e-06	class.Methanobacteria.id.119	0.00112572	20.6668
rs11018665	T	A	0.111465	0.0250516	6.52e-06	class.Methanobacteria.id.119	0.00107831	19.7953
rs4257531	A	G	0.164498	0.0364959	7.44e-06	class.Methanobacteria.id.119	0.00110651	20.3136
rs6508769	C	T	0.153519	0.0344519	8.23e-06	class.Methanobacteria.id.119	0.00108151	19.8542
rs73068003	T	G	-0.15814	0.0351803	8.45e-06	class.Methanobacteria.id.119	0.00110055	20.2041
rs10424197	A	G	-0.111274	0.0247517	9.28e-06	class.Methanobacteria.id.119	0.00110078	20.2084
rs74603314	C	T	0.221639	0.0462918	1.56e-06	class.Mollicutes.id.3920	0.00124837	22.9213
rs10108398	A	G	0.0769142	0.0153953	1.09e-06	class.Mollicutes.id.3920	0.00135909	24.9569
rs11890098	G	A	0.074438	0.0153389	9.57e-07	class.Mollicutes.id.3920	0.00128247	23.5481
rs72901605	C	T	-0.0841852	0.0178119	3.26e-06	class.Mollicutes.id.3920	0.00121653	22.3359
rs3768491	G	A	-0.0681052	0.0149061	4.23e-06	class.Mollicutes.id.3920	0.00113694	20.873
rs17214486	A	C	0.06099	0.0135623	6.61e-06	class.Mollicutes.id.3920	0.00110147	20.2211
rs12566890	G	T	-0.101147	0.0230978	3.65e-06	class.Mollicutes.id.3920	0.00104451	19.1742
rs78169027	G	A	-0.108283	0.0237289	5.88e-06	class.Mollicutes.id.3920	0.00113415	20.8217
rs4885016	C	T	-0.0819606	0.0181628	7.27e-06	class.Mollicutes.id.3920	0.00110908	20.3609
rs28537087	A	G	0.0820873	0.0188312	8.07e-06	class.Mollicutes.id.3920	0.00103502	18.9998
rs2464826	C	A	0.0944239	0.0211806	8.4e-06	class.Mollicutes.id.3920	0.00108247	19.8719
rs6043847	C	T	-0.114937	0.0248606	4.55e-06	class.Mollicutes.id.3920	0.00116411	21.3723
rs1643968	C	T	-0.0565284	0.0112298	4.15e-07	class.Negativicutes.id.2164	0.00137972	25.3362
rs60274479	C	T	-0.0659623	0.0134137	1.16e-06	class.Negativicutes.id.2164	0.00131681	24.1795
rs13086907	A	G	0.0625312	0.0131735	1.95e-06	class.Negativicutes.id.2164	0.00122704	22.5291
rs73232831	A	G	-0.151829	0.0314932	1.87e-06	class.Negativicutes.id.2164	0.00126569	23.2396
rs71405394	A	G	-0.114178	0.02405	2.17e-06	class.Negativicutes.id.2164	0.00122744	22.5365
rs61249479	C	A	0.0777075	0.0168628	2.95e-06	class.Negativicutes.id.2164	0.00115655	21.2333
rs1447205	C	G	-0.0502053	0.0108382	2.93e-06	class.Negativicutes.id.2164	0.00116863	21.4555
rs4722181	G	T	0.0501306	0.0105798	2e-06	class.Negativicutes.id.2164	0.0012227	22.4493
rs4463806	C	T	-0.0543966	0.0129365	7.81e-06	class.Negativicutes.id.2164	0.000963144	17.6792
rs9423647	A	G	0.047817	0.0105282	6.06e-06	class.Negativicutes.id.2164	0.00112349	20.6257
rs2834062	G	A	0.0489057	0.0108842	8.44e-06	class.Negativicutes.id.2164	0.00109964	20.1874
rs1649999	G	A	0.0748989	0.0166458	7.58e-06	class.Negativicutes.id.2164	0.00110272	20.244
rs1135612	A	G	0.0529785	0.0119177	9.26e-06	class.Negativicutes.id.2164	0.00107634	19.7592
rs11729256	C	T	0.0749798	0.0150177	6.73e-07	class.Verrucomicrobiae.id.4029	0.00135736	24.925
rs4936098	G	A	0.0648843	0.0135928	1.12e-06	class.Verrucomicrobiae.id.4029	0.00124086	22.7831
rs9349825	G	A	-0.0704036	0.0147128	2.54e-06	class.Verrucomicrobiae.id.4029	0.00124698	22.8956
rs74542928	C	T	0.112164	0.0236422	1.63e-06	class.Verrucomicrobiae.id.4029	0.00122574	22.5051
rs2602429	T	C	0.0746844	0.0156194	2.58e-06	class.Verrucomicrobiae.id.4029	0.00124506	22.8603
rs4242783	A	G	0.0689292	0.0147693	2.64e-06	class.Verrucomicrobiae.id.4029	0.00118624	21.7791
rs11184341	C	G	0.0655342	0.0142231	4.13e-06	class.Verrucomicrobiae.id.4029	0.00115624	21.2276
rs61779207	A	G	-0.0758309	0.0167762	6.72e-06	class.Verrucomicrobiae.id.4029	0.00111282	20.4296
rs117107102	G	A	0.204683	0.0431573	2.92e-06	class.Verrucomicrobiae.id.4029	0.00122496	22.491
rs12908520	A	G	0.0618926	0.0130946	2.17e-06	class.Verrucomicrobiae.id.4029	0.00121664	22.3379
rs111862613	C	T	0.090699	0.0196746	3.74e-06	class.Verrucomicrobiae.id.4029	0.00115742	21.2493
rs941682	A	G	-0.0631436	0.0143767	9.61e-06	class.Verrucomicrobiae.id.4029	0.00105071	19.2881
rs6923842	C	T	-0.0796106	0.0169192	2.21e-06	family.Acidaminococcaceae.id.2166	0.00120575	22.1377
rs6589457	G	A	0.165911	0.0349516	2.32e-06	family.Acidaminococcaceae.id.2166	0.00122711	22.5304
rs2933324	G	A	-0.0662557	0.0140257	2.24e-06	family.Acidaminococcaceae.id.2166	0.00121527	22.3127
rs262812	C	T	-0.065675	0.0142257	3.25e-06	family.Acidaminococcaceae.id.2166	0.00116078	21.3112
rs74540770	A	G	-0.108969	0.0243533	7.09e-06	family.Acidaminococcaceae.id.2166	0.00109048	20.0191
rs6427992	C	G	-0.0595857	0.01296	4.24e-06	family.Acidaminococcaceae.id.2166	0.00115126	21.1361
rs45497800	C	T	-0.117863	0.0257351	5.86e-06	family.Acidaminococcaceae.id.2166	0.00114237	20.9727
rs78702810	C	T	-0.143755	0.0323244	9.16e-06	family.Acidaminococcaceae.id.2166	0.00107726	19.7761
rs35011108	G	A	0.241826	0.0503796	1.83e-06	family.Actinomycetaceae.id.421	0.00125474	23.0383
rs2889192	T	G	0.0887537	0.0195009	3.64e-06	family.Actinomycetaceae.id.421	0.00112817	20.7118
rs34583783	T	G	0.123756	0.026427	5.48e-06	family.Actinomycetaceae.id.421	0.00119431	21.9275
rs58484246	C	T	0.0761407	0.0169007	6.12e-06	family.Actinomycetaceae.id.421	0.00110547	20.2945
rs4073240	A	G	0.0747546	0.0164684	6.05e-06	family.Actinomycetaceae.id.421	0.00112225	20.6029
rs62191117	G	A	0.0684302	0.0133636	2.76e-07	family.Alcaligenaceae.id.2875	0.00142767	26.2181
rs9537886	C	A	-0.0570888	0.0110683	2.35e-07	family.Alcaligenaceae.id.2875	0.00144849	26.6009
rs4033856	T	C	0.081834	0.0168931	1.03e-06	family.Alcaligenaceae.id.2875	0.00127789	23.4639
rs67737557	G	C	0.0738409	0.0151678	1.04e-06	family.Alcaligenaceae.id.2875	0.0012906	23.6975
rs17000015	T	A	-0.0609257	0.0125363	1.13e-06	family.Alcaligenaceae.id.2875	0.00128619	23.6164
rs2367850	C	G	0.0629104	0.0131712	1.85e-06	family.Alcaligenaceae.id.2875	0.00124238	22.8111
rs7638039	C	T	0.0603335	0.0127779	2.7e-06	family.Alcaligenaceae.id.2875	0.00121415	22.2921
rs62395635	C	T	0.110583	0.0238514	3.35e-06	family.Alcaligenaceae.id.2875	0.00117068	21.4931
rs112159068	T	A	0.131484	0.0281089	3.56e-06	family.Alcaligenaceae.id.2875	0.00119163	21.8782
rs6969323	C	A	-0.0593564	0.0129137	3.89e-06	family.Alcaligenaceae.id.2875	0.00115063	21.1247
rs7302582	C	G	-0.106817	0.023298	3.34e-06	family.Alcaligenaceae.id.2875	0.00114483	21.018
rs1153990	G	A	-0.058727	0.0128306	5.97e-06	family.Alcaligenaceae.id.2875	0.00114101	20.9477
rs9964679	G	A	0.0537051	0.0116008	4.47e-06	family.Alcaligenaceae.id.2875	0.00116721	21.4293
rs112135816	G	T	-0.0775052	0.0171554	5.28e-06	family.Alcaligenaceae.id.2875	0.00111168	20.4087
rs147968	T	C	0.0489475	0.0110321	9.13e-06	family.Alcaligenaceae.id.2875	0.00107221	19.6833
rs74776516	G	T	-0.0944052	0.0213287	6.85e-06	family.Alcaligenaceae.id.2875	0.00106709	19.5892
rs28480294	C	T	-0.0516967	0.0115503	6.61e-06	family.Alcaligenaceae.id.2875	0.0010911	20.0304
rs6795673	T	C	0.0538565	0.0105251	3.38e-07	family.Bacteroidaceae.id.917	0.00142562	26.1803
rs28757219	A	T	0.0818398	0.0170319	1.29e-06	family.Bacteroidaceae.id.917	0.00125736	23.0865
rs9507307	T	C	0.0604456	0.0129128	2.13e-06	family.Bacteroidaceae.id.917	0.00119336	21.91
rs66474973	T	G	0.0812515	0.0164479	6.81e-07	family.Bacteroidaceae.id.917	0.00132882	24.4003
rs11585893	G	A	-0.0740746	0.0147633	1.8e-06	family.Bacteroidaceae.id.917	0.0013708	25.1723
rs495004	G	C	-0.0607475	0.0129865	3.42e-06	family.Bacteroidaceae.id.917	0.00119166	21.8788
rs17619981	G	T	0.0880978	0.0187002	2.69e-06	family.Bacteroidaceae.id.917	0.00120868	22.1916
rs2023437	C	T	-0.0782324	0.0167634	5.02e-06	family.Bacteroidaceae.id.917	0.00118614	21.7772
rs66710942	T	C	0.0488038	0.0107412	5.86e-06	family.Bacteroidaceae.id.917	0.00112438	20.6421
rs13207588	G	A	-0.059205	0.0131195	7.49e-06	family.Bacteroidaceae.id.917	0.00110918	20.3628
rs2366421	A	T	-0.0528153	0.0117124	7.65e-06	family.Bacteroidaceae.id.917	0.0011075	20.3319
rs1340391	C	T	-0.0592004	0.0132244	6.73e-06	family.Bacteroidaceae.id.917	0.0010915	20.0377
rs738193	C	T	0.0847328	0.0165856	3.82e-07	family.BacteroidalesS24.7group.id.11173	0.0014211	26.0972
rs941000	T	C	0.0850266	0.0163382	3.16e-07	family.BacteroidalesS24.7group.id.11173	0.00147455	27.0802
rs689695	A	C	0.0814578	0.0167057	1.28e-06	family.BacteroidalesS24.7group.id.11173	0.00129472	23.7733
rs17043785	C	T	-0.176187	0.0347133	5.12e-07	family.BacteroidalesS24.7group.id.11173	0.00140264	25.7577
rs10872669	G	A	-0.123071	0.0275665	9.49e-06	family.BacteroidalesS24.7group.id.11173	0.00108561	19.9295
rs12748533	T	G	-0.0821108	0.0172701	2.59e-06	family.BacteroidalesS24.7group.id.11173	0.00123106	22.603
rs6831034	A	T	-0.0956546	0.0205228	6.1e-06	family.BacteroidalesS24.7group.id.11173	0.00118311	21.7216
rs61508842	C	T	0.122574	0.0272389	7.83e-06	family.BacteroidalesS24.7group.id.11173	0.00110292	20.2476
rs78609301	G	A	-0.0867065	0.0195709	7.09e-06	family.BacteroidalesS24.7group.id.11173	0.0010691	19.6262
rs11135366	G	C	0.0842142	0.0183739	8.78e-06	family.BacteroidalesS24.7group.id.11173	0.00114412	21.0049
rs7217209	T	C	0.0843019	0.0187308	8.43e-06	family.BacteroidalesS24.7group.id.11173	0.00110327	20.2542
rs182549	T	C	0.11707	0.0126703	5.94e-20	family.Bifidobacteriaceae.id.433	0.00463338	85.3624
rs7322849	C	T	0.110676	0.0200996	1.74e-08	family.Bifidobacteriaceae.id.433	0.0016505	30.3169
rs76671854	G	C	-0.0892981	0.0183177	1.04e-06	family.Bifidobacteriaceae.id.433	0.00129414	23.7627
rs4957061	C	T	0.0569873	0.0116907	1.15e-06	family.Bifidobacteriaceae.id.433	0.00129393	23.7588
rs10841473	C	G	-0.0613031	0.0128844	2.28e-06	family.Bifidobacteriaceae.id.433	0.00123282	22.6353
rs4567981	A	T	0.0577763	0.0117388	8.88e-07	family.Bifidobacteriaceae.id.433	0.0013191	24.2215
rs13020688	A	G	0.0584045	0.0122081	1.57e-06	family.Bifidobacteriaceae.id.433	0.00124639	22.8847
rs677208	C	G	0.0728589	0.0164821	6e-06	family.Bifidobacteriaceae.id.433	0.00106434	19.5387
rs12446429	C	T	0.0810099	0.019073	8.53e-06	family.Bifidobacteriaceae.id.433	0.000982677	18.0381
rs540489	G	T	-0.0632518	0.013817	5.37e-06	family.Bifidobacteriaceae.id.433	0.00114137	20.9544
rs857444	T	C	0.0553965	0.0120669	3.82e-06	family.Bifidobacteriaceae.id.433	0.00114782	21.0729
rs10857328	A	T	0.0562	0.0126395	7.24e-06	family.Bifidobacteriaceae.id.433	0.00107683	19.7681
rs10831953	A	G	0.0537537	0.0123746	9.95e-06	family.Bifidobacteriaceae.id.433	0.0010278	18.8672
rs7174549	T	C	0.0551726	0.0124655	6.87e-06	family.Bifidobacteriaceae.id.433	0.00106701	19.5877
rs73797465	G	T	-0.0942612	0.0208421	4.85e-06	family.Bifidobacteriaceae.id.433	0.00111403	20.4519
rs10496759	C	G	0.0637133	0.0144305	8.8e-06	family.Bifidobacteriaceae.id.433	0.00106178	19.4917
rs55888705	G	A	0.053673	0.0120586	8.66e-06	family.Bifidobacteriaceae.id.433	0.00107907	19.8093
rs6899771	G	A	-0.0914312	0.0202604	7.28e-06	family.Bifidobacteriaceae.id.433	0.00110921	20.3633
rs62573205	A	G	-0.0654804	0.0133503	1.49e-06	family.Christensenellaceae.id.1866	0.00131	24.0543
rs870002	T	C	0.0488951	0.0109817	6.54e-06	family.Christensenellaceae.id.1866	0.00107975	19.8219
rs12657403	G	A	0.078108	0.0171887	5.59e-06	family.Christensenellaceae.id.1866	0.00112465	20.6471
rs117186816	A	G	-0.206476	0.0436362	6.52e-06	family.Christensenellaceae.id.1866	0.00121931	22.387
rs9608766	C	T	-0.0682134	0.01496	3.33e-06	family.Christensenellaceae.id.1866	0.00113237	20.7889
rs4076564	A	G	-0.188623	0.039209	8.06e-06	family.Christensenellaceae.id.1866	0.00126029	23.1404
rs4805124	G	C	0.0486508	0.0109067	8.36e-06	family.Christensenellaceae.id.1866	0.00108373	19.8951
rs72706624	T	G	0.0882626	0.0197575	6.38e-06	family.Christensenellaceae.id.1866	0.00108697	19.9546
rs77867022	T	G	-0.160443	0.0379589	8.82e-06	family.Christensenellaceae.id.1866	0.000973184	17.8636
rs7211194	T	C	0.0492094	0.0110916	9.94e-06	family.Christensenellaceae.id.1866	0.00107211	19.6815
rs892686	G	A	0.0506107	0.0109651	4.12e-06	family.Christensenellaceae.id.1866	0.00116027	21.3017
rs12380890	G	A	-0.0503972	0.0111047	5.78e-06	family.Christensenellaceae.id.1866	0.00112178	20.5944
rs12186080	A	G	0.0748236	0.016246	5.34e-06	family.Clostridiaceae1.id.1869	0.00115527	21.2099
rs2795528	A	G	-0.180969	0.0390911	3.81e-06	family.Clostridiaceae1.id.1869	0.0011672	21.4292
rs550843	C	T	-0.0734787	0.0168383	7.09e-06	family.Clostridiaceae1.id.1869	0.00103723	19.0405
rs12341505	A	G	0.0814503	0.0179338	4.54e-06	family.Clostridiaceae1.id.1869	0.00112345	20.6249
rs4723021	C	T	-0.106376	0.0241944	7.42e-06	family.Clostridiaceae1.id.1869	0.00105294	19.3292
rs881532	G	A	-0.0533035	0.0119011	7.9e-06	family.Clostridiaceae1.id.1869	0.00109261	20.0582
rs2817172	T	C	0.0563367	0.012392	5.27e-06	family.Clostridiaceae1.id.1869	0.00112567	20.6657
rs10875374	T	C	-0.0536759	0.0119436	8.1e-06	family.Clostridiaceae1.id.1869	0.00110005	20.1949
rs12490337	G	C	-0.0616944	0.013693	6.91e-06	family.Clostridiaceae1.id.1869	0.00110564	20.2977
rs62397761	G	A	0.0615805	0.0136198	9.08e-06	family.Clostridiaceae1.id.1869	0.00111343	20.4408
rs56188186	G	A	0.0967774	0.0217471	8.24e-06	family.Clostridiaceae1.id.1869	0.00107864	19.8014
rs55682560	T	C	-0.131519	0.0261319	4.97e-07	family.ClostridialesvadinBB60group.id.11286	0.00137924	25.3274
rs9979874	C	G	-0.0738925	0.0150911	1.05e-06	family.ClostridialesvadinBB60group.id.11286	0.00130554	23.9723
rs28691777	T	C	0.137134	0.0266996	6.96e-07	family.ClostridialesvadinBB60group.id.11286	0.00143633	26.3773
rs6588624	A	G	-0.0662317	0.0138147	1.79e-06	family.ClostridialesvadinBB60group.id.11286	0.00125172	22.9828
rs7538034	G	T	-0.078598	0.0165982	2.37e-06	family.ClostridialesvadinBB60group.id.11286	0.00122115	22.4208
rs66714985	C	A	0.116908	0.0252447	4.85e-06	family.ClostridialesvadinBB60group.id.11286	0.00116799	21.4437
rs118104867	T	C	0.214464	0.0455098	3.44e-06	family.ClostridialesvadinBB60group.id.11286	0.00120941	22.205
rs2191834	T	G	0.0746375	0.0159136	2.5e-06	family.ClostridialesvadinBB60group.id.11286	0.001198	21.9953
rs7725895	G	A	-0.116224	0.0240367	3.94e-06	family.ClostridialesvadinBB60group.id.11286	0.00127317	23.3772
rs7226487	G	A	-0.0643682	0.0138701	3.58e-06	family.ClostridialesvadinBB60group.id.11286	0.00117293	21.5345
rs10517600	G	T	0.0626993	0.0139364	6.83e-06	family.ClostridialesvadinBB60group.id.11286	0.00110241	20.2384
rs17121075	A	G	0.0769254	0.0172234	7.91e-06	family.ClostridialesvadinBB60group.id.11286	0.00108651	19.9461
rs10904722	T	C	-0.0672314	0.0147123	5.05e-06	family.ClostridialesvadinBB60group.id.11286	0.00113733	20.8802
rs6755871	G	C	-0.0613825	0.0138976	9.33e-06	family.ClostridialesvadinBB60group.id.11286	0.00106255	19.5058
rs34088226	G	A	-0.117807	0.026924	7.66e-06	family.ClostridialesvadinBB60group.id.11286	0.00104282	19.1433
rs13409132	G	A	-0.165419	0.0352154	4.37e-06	family.ClostridialesvadinBB60group.id.11286	0.00120166	22.0625
rs989682	G	A	0.070194	0.0155364	6.85e-06	family.ClostridialesvadinBB60group.id.11286	0.00111177	20.4104
rs719099	G	A	0.0778402	0.0155815	5.43e-07	family.Coriobacteriaceae.id.811	0.00135893	24.9541
rs240104	C	T	-0.0603429	0.0126849	1.52e-06	family.Coriobacteriaceae.id.811	0.00123237	22.6272
rs11250875	C	T	0.06075	0.0130939	4.83e-06	family.Coriobacteriaceae.id.811	0.00117232	21.5232
rs34739816	T	G	0.0965017	0.0207666	3.88e-06	family.Coriobacteriaceae.id.811	0.00117606	21.592
rs76779974	G	C	0.0774888	0.0171877	5.63e-06	family.Coriobacteriaceae.id.811	0.00110704	20.3233
rs80046645	G	C	0.25584	0.0561995	4.66e-06	family.Coriobacteriaceae.id.811	0.00112871	20.7216
rs1816223	G	A	-0.0586265	0.0129006	4.84e-06	family.Coriobacteriaceae.id.811	0.00112481	20.6501
rs67561917	G	A	-0.0714367	0.0154113	5.39e-06	family.Coriobacteriaceae.id.811	0.00117018	21.484
rs3025411	G	A	0.0926543	0.0209468	8.27e-06	family.Coriobacteriaceae.id.811	0.0010657	19.5636
rs11656361	C	A	0.0773006	0.017553	8.02e-06	family.Coriobacteriaceae.id.811	0.00105635	19.3917
rs1397793	A	G	-0.0498855	0.0112446	9.77e-06	family.Coriobacteriaceae.id.811	0.00107199	19.6793
rs11073596	G	T	0.0510212	0.0114339	8.14e-06	family.Coriobacteriaceae.id.811	0.00108453	19.9097
rs2442778	A	G	-0.116408	0.0258545	9.03e-06	family.Coriobacteriaceae.id.811	0.00110412	20.2697
rs62448869	A	T	-0.0486059	0.0108982	7.87e-06	family.Coriobacteriaceae.id.811	0.00108342	19.8893
rs13307134	T	C	0.0565686	0.0126265	7.8e-06	family.Coriobacteriaceae.id.811	0.00109323	20.0696
rs12974142	A	G	0.0789796	0.0177205	8.51e-06	family.Coriobacteriaceae.id.811	0.00108196	19.8624
rs8010111	A	G	-0.103377	0.0229286	6.9e-06	family.Coriobacteriaceae.id.811	0.00110716	20.3256
rs72731813	T	C	-0.149751	0.0293415	2.76e-07	family.Defluviitaleaceae.id.1924	0.00141827	26.0452
rs4677103	G	A	0.0977203	0.0197033	9.42e-07	family.Defluviitaleaceae.id.1924	0.0013394	24.595
rs55658617	C	T	0.177314	0.0361844	1.41e-06	family.Defluviitaleaceae.id.1924	0.0013076	24.0102
rs9725395	G	A	-0.138357	0.0295185	3.41e-06	family.Defluviitaleaceae.id.1924	0.00119644	21.9667
rs17051335	T	C	-0.134314	0.0292201	4.58e-06	family.Defluviitaleaceae.id.1924	0.00115073	21.1265
rs112893842	C	T	0.110761	0.0232545	2.75e-06	family.Defluviitaleaceae.id.1924	0.00123545	22.6838
rs28696126	T	A	-0.107106	0.0238173	5.56e-06	family.Defluviitaleaceae.id.1924	0.00110146	20.2208
rs1582238	C	T	0.0801923	0.0167061	1.69e-06	family.Defluviitaleaceae.id.1924	0.00125479	23.0392
rs1908593	C	T	0.070223	0.0156601	7.86e-06	family.Defluviitaleaceae.id.1924	0.00109521	20.1059
rs9608282	G	T	0.139014	0.0299429	4.61e-06	family.Defluviitaleaceae.id.1924	0.00117387	21.5517
rs4344384	T	G	0.0708803	0.0156121	5.86e-06	family.Defluviitaleaceae.id.1924	0.00112264	20.6102
rs540220	C	T	-0.123954	0.0289814	9.48e-06	family.Defluviitaleaceae.id.1924	0.00099643	18.2908
rs6058181	T	C	0.0834742	0.0166111	2.7e-07	family.Desulfovibrionaceae.id.3169	0.00137503	25.25
rs4506934	T	C	-0.0943381	0.020138	3.16e-06	family.Desulfovibrionaceae.id.3169	0.00119515	21.9429
rs2692012	G	A	0.114231	0.0253568	1.56e-06	family.Desulfovibrionaceae.id.3169	0.00110534	20.2922
rs11599763	C	T	-0.0555931	0.0117493	2.5e-06	family.Desulfovibrionaceae.id.3169	0.00121923	22.3855
rs2838334	A	G	0.0571419	0.012423	3.82e-06	family.Desulfovibrionaceae.id.3169	0.00115228	21.1549
rs112381107	T	C	0.211435	0.0456962	2.82e-06	family.Desulfovibrionaceae.id.3169	0.00116598	21.4066
rs16851319	C	G	-0.0732697	0.0150964	2.4e-06	family.Desulfovibrionaceae.id.3169	0.00128276	23.5535
rs17791387	G	A	-0.0729251	0.0154381	2.1e-06	family.Desulfovibrionaceae.id.3169	0.00121518	22.3111
rs9928243	A	C	-0.0541732	0.0117819	4.48e-06	family.Desulfovibrionaceae.id.3169	0.00115144	21.1394
rs7164160	T	A	-0.0574455	0.0129468	7.34e-06	family.Desulfovibrionaceae.id.3169	0.00107231	19.6851
rs3935584	T	C	-0.0525838	0.0115757	6.78e-06	family.Desulfovibrionaceae.id.3169	0.00112388	20.6329
rs72647048	C	T	-0.0770089	0.017089	9.61e-06	family.Desulfovibrionaceae.id.3169	0.00110603	20.3048
rs78143293	G	A	-0.0848521	0.0170415	1.2e-06	family.Enterobacteriaceae.id.3469	0.00134997	24.7891
rs111229068	T	A	0.110561	0.0241719	3.65e-06	family.Enterobacteriaceae.id.3469	0.00113943	20.9187
rs62210023	G	A	0.0606754	0.0130125	3.13e-06	family.Enterobacteriaceae.id.3469	0.0011841	21.7398
rs504442	G	T	0.084159	0.0189479	5.17e-06	family.Enterobacteriaceae.id.3469	0.00107452	19.7257
rs80319214	G	C	0.0990404	0.0215877	6.95e-06	family.Enterobacteriaceae.id.3469	0.00114634	21.0457
rs11026530	C	T	0.0822408	0.0186379	9.43e-06	family.Enterobacteriaceae.id.3469	0.00106052	19.4685
rs2374342	A	C	0.0582927	0.0126195	4.52e-06	family.Enterobacteriaceae.id.3469	0.00116209	21.3353
rs79757635	A	C	0.0758597	0.0171286	9.32e-06	family.Enterobacteriaceae.id.3469	0.00106836	19.6125
rs35673018	A	G	0.0899642	0.0202934	7.63e-06	family.Enterobacteriaceae.id.3469	0.00107044	19.6508
rs61973590	G	C	-0.0605392	0.0133696	8.54e-06	family.Enterobacteriaceae.id.3469	0.00111674	20.5016
rs4792380	T	A	0.115598	0.0257683	9.49e-06	family.Enterobacteriaceae.id.3469	0.0010961	20.1224
rs62504403	T	C	0.0681159	0.0127883	1.12e-07	family.Erysipelotrichaceae.id.2149	0.00154454	28.3675
rs7234058	C	T	-0.0945759	0.0194091	9.12e-07	family.Erysipelotrichaceae.id.2149	0.00129297	23.7412
rs17530232	G	A	0.10305	0.0224648	2.79e-06	family.Erysipelotrichaceae.id.2149	0.00114603	21.04
rs2300774	A	G	0.0524152	0.0106784	8.95e-07	family.Erysipelotrichaceae.id.2149	0.001312	24.0911
rs35161940	C	T	-0.0806041	0.0167641	1.85e-06	family.Erysipelotrichaceae.id.2149	0.00125895	23.1157
rs10781552	T	C	-0.0552212	0.0116074	2.33e-06	family.Erysipelotrichaceae.id.2149	0.00123255	22.6304
rs8003149	T	C	0.0538798	0.0116888	4.08e-06	family.Erysipelotrichaceae.id.2149	0.0011572	21.2454
rs4078432	T	C	-0.0608929	0.0133764	4.23e-06	family.Erysipelotrichaceae.id.2149	0.00112867	20.721
rs1074800	G	A	0.0492438	0.010887	6.15e-06	family.Erysipelotrichaceae.id.2149	0.00111429	20.4567
rs56970041	G	T	0.0724144	0.0164471	5.4e-06	family.Erysipelotrichaceae.id.2149	0.00105588	19.3832
rs7826267	G	T	-0.0839071	0.0199131	9.28e-06	family.Erysipelotrichaceae.id.2149	0.000967166	17.7531
rs1884466	T	C	-0.0475363	0.0106939	9.53e-06	family.Erysipelotrichaceae.id.2149	0.00107626	19.7576
rs290833	G	T	-0.0497374	0.0111376	8.03e-06	family.Erysipelotrichaceae.id.2149	0.00108619	19.9403
rs2155352	G	A	-0.150538	0.0302319	6.63e-07	family.FamilyXI.id.1936	0.00135012	24.792
rs697771	G	A	-0.117677	0.0251491	3.19e-06	family.FamilyXI.id.1936	0.0011924	21.8923
rs10759623	T	C	-0.162115	0.032151	5.78e-07	family.FamilyXI.id.1936	0.00138438	25.4219
rs11547158	G	A	-0.177599	0.0372795	2.7e-06	family.FamilyXI.id.1936	0.00123597	22.6932
rs488164	G	T	0.117998	0.025516	4.8e-06	family.FamilyXI.id.1936	0.00116471	21.3833
rs3733511	G	A	0.128253	0.0274718	3.39e-06	family.FamilyXI.id.1936	0.001187	21.793
rs6025153	C	G	0.118619	0.0261969	7.07e-06	family.FamilyXI.id.1936	0.00111666	20.5002
rs78222136	C	G	0.224835	0.0511672	8.41e-06	family.FamilyXI.id.1936	0.00105169	19.3062
rs17379710	C	T	-0.116383	0.0252125	3.97e-06	family.FamilyXI.id.1936	0.00116051	21.3061
rs2156611	C	T	-0.112486	0.0251099	9.43e-06	family.FamilyXI.id.1936	0.00109304	20.0661
rs6501525	G	A	0.0561559	0.0115587	1.24e-06	family.FamilyXIII.id.1957	0.00128533	23.6006
rs118170811	G	A	0.151619	0.0317112	1.8e-06	family.FamilyXIII.id.1957	0.00124492	22.8578
rs12643275	T	A	-0.0550907	0.0116474	2.42e-06	family.FamilyXIII.id.1957	0.00121835	22.3693
rs1999289	T	A	-0.0637366	0.013927	2.54e-06	family.FamilyXIII.id.1957	0.00114069	20.9419
rs482905	T	G	0.0596528	0.012717	3.72e-06	family.FamilyXIII.id.1957	0.00119831	22.0011
rs3098182	T	G	0.0508511	0.011014	4.04e-06	family.FamilyXIII.id.1957	0.00116092	21.3138
rs6797051	T	C	-0.0805984	0.0171364	4.89e-06	family.FamilyXIII.id.1957	0.00120473	22.119
rs66753613	A	G	0.0651136	0.0144251	8.08e-06	family.FamilyXIII.id.1957	0.00110974	20.3731
rs7514702	C	T	-0.0663236	0.0141626	3.92e-06	family.FamilyXIII.id.1957	0.00119436	21.9283
rs7076829	A	T	-0.0516394	0.0112313	4.76e-06	family.FamilyXIII.id.1957	0.00115134	21.1376
rs10404377	A	C	-0.0503183	0.011165	6.99e-06	family.FamilyXIII.id.1957	0.00110625	20.3089
rs4293737	G	A	-0.112091	0.0271305	8.38e-06	family.FamilyXIII.id.1957	0.000929865	17.0677
rs1887048	A	G	0.0579979	0.0129602	9.65e-06	family.FamilyXIII.id.1957	0.00109075	20.0241
rs12904405	G	A	-0.0851896	0.0192688	7.67e-06	family.FamilyXIII.id.1957	0.00106463	19.5441
rs9929145	A	G	-0.125721	0.0245233	2.84e-07	family.Lachnospiraceae.id.1987	0.00143099	26.2791
rs11755180	G	C	-0.049227	0.0104894	2.69e-06	family.Lachnospiraceae.id.1987	0.00119946	22.0221
rs35524804	C	T	-0.0607481	0.0125216	2.45e-06	family.Lachnospiraceae.id.1987	0.00128171	23.5342
rs11979110	C	T	-0.0500924	0.0105069	1.82e-06	family.Lachnospiraceae.id.1987	0.00123783	22.7274
rs79086868	C	T	0.0776723	0.0164472	3.01e-06	family.Lachnospiraceae.id.1987	0.00121456	22.2997
rs112040820	G	A	0.0549584	0.0117086	2.42e-06	family.Lachnospiraceae.id.1987	0.00119988	22.0299
rs2159863	G	A	-0.0585831	0.0128742	3.7e-06	family.Lachnospiraceae.id.1987	0.00112775	20.7041
rs11139361	C	T	0.0494463	0.0110503	4.26e-06	family.Lachnospiraceae.id.1987	0.00109055	20.0202
rs1205443	G	A	0.0501415	0.0112157	7.29e-06	family.Lachnospiraceae.id.1987	0.0010886	19.9845
rs7359994	C	T	-0.0503142	0.0112482	5.36e-06	family.Lachnospiraceae.id.1987	0.00108979	20.0065
rs146660815	C	T	-0.215114	0.0476778	6.53e-06	family.Lachnospiraceae.id.1987	0.00110873	20.3544
rs959845	T	C	-0.0493666	0.0107801	5.17e-06	family.Lachnospiraceae.id.1987	0.00114215	20.9687
rs10402491	T	C	0.0661701	0.014851	7.58e-06	family.Lachnospiraceae.id.1987	0.0010813	19.8503
rs13005175	G	A	0.0993483	0.0218395	8.37e-06	family.Lachnospiraceae.id.1987	0.00112706	20.6913
rs2910921	C	T	0.160302	0.035832	8.42e-06	family.Lachnospiraceae.id.1987	0.00109009	20.0119
rs12760724	C	A	-0.0484566	0.0107934	7.27e-06	family.Lachnospiraceae.id.1987	0.00109777	20.1531
rs3127230	T	C	-0.0503537	0.0112201	6.2e-06	family.Lachnospiraceae.id.1987	0.00109697	20.1384
rs11841382	T	G	-0.0718128	0.017462	9.58e-06	family.Lachnospiraceae.id.1987	0.000921335	16.911
rs16861661	A	G	-0.193287	0.0379293	2.7e-07	family.Lactobacillaceae.id.1836	0.00141398	25.9663
rs921925	C	A	0.0999419	0.0201687	5.77e-07	family.Lactobacillaceae.id.1836	0.00133708	24.5522
rs768253	G	T	-0.0792344	0.0170604	3.61e-06	family.Lactobacillaceae.id.1836	0.00117473	21.5676
rs6092149	T	A	-0.0825646	0.0170282	1.38e-06	family.Lactobacillaceae.id.1836	0.00128024	23.5072
rs328312	A	T	0.082529	0.0168225	8.69e-07	family.Lactobacillaceae.id.1836	0.00131058	24.065
rs11674854	T	C	-0.0830224	0.0175267	2.6e-06	family.Lactobacillaceae.id.1836	0.00122196	22.4357
rs77478751	G	A	-0.219178	0.0473566	5.96e-06	family.Lactobacillaceae.id.1836	0.00116661	21.4182
rs74599091	G	A	0.191613	0.0425039	7.7e-06	family.Lactobacillaceae.id.1836	0.00110691	20.3209
rs9345899	G	A	-0.124042	0.0278946	9.45e-06	family.Lactobacillaceae.id.1836	0.00107703	19.7719
rs1590596	G	C	-0.10381	0.0220135	3.9e-06	family.Lactobacillaceae.id.1836	0.00121109	22.2358
rs1530559	A	G	0.0772453	0.0176921	9.65e-06	family.Lactobacillaceae.id.1836	0.00103833	19.0606
rs62314653	A	C	0.177082	0.0392269	6.59e-06	family.Lactobacillaceae.id.1836	0.00110994	20.3767
rs10202904	G	T	-0.121754	0.0235357	3.01e-07	family.Methanobacteriaceae.id.121	0.00145706	26.7585
rs73457410	G	A	0.21534	0.0436695	1.41e-06	family.Methanobacteriaceae.id.121	0.00132409	24.3133
rs62241835	T	G	-0.203385	0.0417931	1.63e-06	family.Methanobacteriaceae.id.121	0.00128965	23.6801
rs894996	A	C	0.216999	0.0449076	1.88e-06	family.Methanobacteriaceae.id.121	0.00127152	23.3469
rs75208022	T	C	-0.227245	0.048763	5.92e-06	family.Methanobacteriaceae.id.121	0.00118275	21.715
rs12825290	G	C	-0.216781	0.0493496	6.08e-06	family.Methanobacteriaceae.id.121	0.00105104	19.2942
rs56131665	A	G	0.178661	0.039298	6.18e-06	family.Methanobacteriaceae.id.121	0.00112572	20.6668
rs11018665	T	A	0.111465	0.0250516	6.52e-06	family.Methanobacteriaceae.id.121	0.00107831	19.7953
rs4257531	A	G	0.164498	0.0364959	7.44e-06	family.Methanobacteriaceae.id.121	0.00110651	20.3136
rs6508769	C	T	0.153519	0.0344519	8.23e-06	family.Methanobacteriaceae.id.121	0.00108151	19.8542
rs73068003	T	G	-0.15814	0.0351803	8.45e-06	family.Methanobacteriaceae.id.121	0.00110055	20.2041
rs10424197	A	G	-0.111274	0.0247517	9.28e-06	family.Methanobacteriaceae.id.121	0.00110078	20.2084
rs4428215	A	G	0.12561	0.0230053	4.88e-08	family.Oxalobacteraceae.id.2966	0.00162288	29.8088
rs1569853	C	T	-0.140043	0.0281704	7.45e-07	family.Oxalobacteraceae.id.2966	0.00134571	24.7109
rs736744	T	C	0.105642	0.0200648	1.49e-07	family.Oxalobacteraceae.id.2966	0.00150921	27.7176
rs6000536	T	C	-0.118383	0.0241355	7.39e-07	family.Oxalobacteraceae.id.2966	0.00131008	24.0557
rs36057338	T	G	0.181604	0.0398742	6.26e-06	family.Oxalobacteraceae.id.2966	0.00112973	20.7405
rs7993559	A	C	0.0921059	0.0201114	5.04e-06	family.Oxalobacteraceae.id.2966	0.00114234	20.9722
rs12002250	C	A	0.196145	0.044523	5.53e-06	family.Oxalobacteraceae.id.2966	0.00105713	19.4061
rs111966731	C	T	0.204031	0.0445746	4.56e-06	family.Oxalobacteraceae.id.2966	0.0011411	20.9493
rs17138946	T	G	-0.189444	0.0430248	8.09e-06	family.Oxalobacteraceae.id.2966	0.001056	19.3854
rs11246212	C	T	0.13607	0.0291797	4.51e-06	family.Oxalobacteraceae.id.2966	0.00118428	21.743
rs934049	A	G	0.109751	0.0238636	4.21e-06	family.Oxalobacteraceae.id.2966	0.00115199	21.1495
rs12509763	G	C	-0.16332	0.0360823	8.05e-06	family.Oxalobacteraceae.id.2966	0.00111585	20.4853
rs561239	G	A	0.105525	0.0236769	7.19e-06	family.Oxalobacteraceae.id.2966	0.00108191	19.8616
rs62435498	A	C	0.181521	0.0400608	7.46e-06	family.Oxalobacteraceae.id.2966	0.00111823	20.529
rs80330081	C	A	-0.18756	0.0423688	6.64e-06	family.Oxalobacteraceae.id.2966	0.00106739	19.5948
rs12191680	G	C	0.102214	0.0197189	3.05e-07	family.Pasteurellaceae.id.3689	0.0014629	26.866
rs9382510	T	C	-0.0881865	0.0169965	2.48e-07	family.Pasteurellaceae.id.3689	0.00146572	26.9178
rs10840326	G	C	-0.0717634	0.0149229	1.44e-06	family.Pasteurellaceae.id.3689	0.00125936	23.1233
rs76022354	T	C	0.24289	0.0500406	1.83e-06	family.Pasteurellaceae.id.3689	0.00128297	23.5573
rs72756943	A	G	0.13988	0.0303029	3.35e-06	family.Pasteurellaceae.id.3689	0.00116049	21.3057
rs78909003	C	T	-0.241159	0.0498372	2.05e-06	family.Pasteurellaceae.id.3689	0.00127511	23.4128
rs6092684	T	A	0.0684647	0.014674	3.44e-06	family.Pasteurellaceae.id.3689	0.00118556	21.7666
rs4822728	C	T	0.0685479	0.0149032	4.72e-06	family.Pasteurellaceae.id.3689	0.0011522	21.1534
rs35510	G	A	0.122729	0.0264958	4.02e-06	family.Pasteurellaceae.id.3689	0.00116852	21.4533
rs10965428	A	C	-0.119902	0.0258219	4.29e-06	family.Pasteurellaceae.id.3689	0.00117427	21.559
rs16970009	G	A	0.187381	0.0429572	7.32e-06	family.Pasteurellaceae.id.3689	0.00103641	19.0254
rs12050685	G	A	-0.0670948	0.015239	9.19e-06	family.Pasteurellaceae.id.3689	0.00105586	19.3829
rs73139353	C	A	-0.222573	0.0484634	8.71e-06	family.Pasteurellaceae.id.3689	0.00114873	21.0896
rs6972479	G	A	-0.0781862	0.0175366	7.75e-06	family.Pasteurellaceae.id.3689	0.00108268	19.8758
rs9895850	C	T	-0.176406	0.041017	9.08e-06	family.Pasteurellaceae.id.3689	0.00100755	18.495
rs111582866	A	G	-0.113957	0.0256403	7.07e-06	family.Pasteurellaceae.id.3689	0.0010759	19.7511
rs62568866	A	T	-0.118018	0.0259206	7.23e-06	family.Pasteurellaceae.id.3689	0.00112906	20.7281
rs731534	G	C	-0.0986502	0.0216316	9.46e-06	family.Pasteurellaceae.id.3689	0.00113273	20.7955
rs9938097	C	T	-0.0710386	0.0158024	8.23e-06	family.Pasteurellaceae.id.3689	0.00110069	20.2066
rs35703006	T	G	0.0812655	0.0164355	4.95e-07	family.Peptococcaceae.id.2024	0.00133127	24.4454
rs4990837	G	A	0.0910387	0.0185869	1.74e-06	family.Peptococcaceae.id.2024	0.00130638	23.9877
rs150600492	C	A	0.135774	0.0289757	2.31e-06	family.Peptococcaceae.id.2024	0.00119577	21.9542
rs12634826	G	T	-0.0739885	0.0150931	1.01e-06	family.Peptococcaceae.id.2024	0.00130859	24.0283
rs12992764	G	T	0.0684213	0.0141137	1.46e-06	family.Peptococcaceae.id.2024	0.00127981	23.4992
rs75898026	G	A	-0.0821779	0.0173541	2.02e-06	family.Peptococcaceae.id.2024	0.00122116	22.421
rs117452796	G	A	-0.257982	0.0549569	3.15e-06	family.Peptococcaceae.id.2024	0.00120009	22.0337
rs75430375	T	C	-0.147941	0.0317498	3.41e-06	family.Peptococcaceae.id.2024	0.00118244	21.7093
rs12144792	T	C	0.064399	0.0141246	5.82e-06	family.Peptococcaceae.id.2024	0.00113218	20.7855
rs61841503	A	G	0.0919658	0.0161331	9.8e-09	family.Peptostreptococcaceae.id.2042	0.00176868	32.4915
rs4692811	T	C	0.0642075	0.0126913	4.21e-07	family.Peptostreptococcaceae.id.2042	0.00139366	25.5926
rs12377846	A	C	-0.252	0.0511627	7.26e-07	family.Peptostreptococcaceae.id.2042	0.00132106	24.2576
rs2644627	G	C	-0.0558506	0.011224	6.33e-07	family.Peptostreptococcaceae.id.2042	0.00134826	24.7578
rs59987323	T	C	-0.0537078	0.011443	2.7e-06	family.Peptostreptococcaceae.id.2042	0.0011997	22.0266
rs9573937	G	A	-0.0693637	0.0142907	1.71e-06	family.Peptostreptococcaceae.id.2042	0.00128292	23.5563
rs75819860	A	T	0.126264	0.0268383	2.49e-06	family.Peptostreptococcaceae.id.2042	0.00120538	22.131
rs117020988	T	C	0.182411	0.0372126	1.03e-06	family.Peptostreptococcaceae.id.2042	0.00130844	24.0256
rs1520207	T	C	0.0525658	0.0112476	3.17e-06	family.Peptostreptococcaceae.id.2042	0.00118952	21.8393
rs76982728	C	T	0.124203	0.0266923	3.24e-06	family.Peptostreptococcaceae.id.2042	0.00117917	21.6492
rs12986312	G	T	0.0571818	0.0125947	5.77e-06	family.Peptostreptococcaceae.id.2042	0.00112267	20.6107
rs10805326	A	G	0.0566637	0.012276	4.03e-06	family.Peptostreptococcaceae.id.2042	0.00116036	21.3034
rs1467258	A	G	0.072584	0.0162321	7.9e-06	family.Peptostreptococcaceae.id.2042	0.00108908	19.9933
rs59865771	T	C	-0.0573764	0.0127192	7.69e-06	family.Peptostreptococcaceae.id.2042	0.00110832	20.3469
rs77540684	G	T	0.106725	0.0245638	8.14e-06	family.Peptostreptococcaceae.id.2042	0.00102825	18.8754
rs6721459	G	A	0.0509823	0.0111975	5.08e-06	family.Peptostreptococcaceae.id.2042	0.00112903	20.7276
rs10119172	G	C	-0.0737324	0.014259	1.32e-07	family.Porphyromonadaceae.id.943	0.00145582	26.7357
rs17065783	G	A	-0.059133	0.0122235	1.79e-06	family.Porphyromonadaceae.id.943	0.00127443	23.4002
rs6953849	G	A	0.0718149	0.0150724	2.44e-06	family.Porphyromonadaceae.id.943	0.00123631	22.6994
rs10858364	T	G	0.055316	0.012085	4.31e-06	family.Porphyromonadaceae.id.943	0.00114107	20.9489
rs3111851	G	C	0.0581896	0.0121147	2.19e-06	family.Porphyromonadaceae.id.943	0.00125637	23.0684
rs7330827	C	T	-0.103842	0.0237355	8.05e-06	family.Porphyromonadaceae.id.943	0.00104255	19.1382
rs35961441	C	A	0.0915257	0.0207306	8.37e-06	family.Porphyromonadaceae.id.943	0.0010617	19.4902
rs10762312	A	G	-0.052368	0.0118814	8.7e-06	family.Porphyromonadaceae.id.943	0.00105812	19.4244
rs35233670	C	T	-0.0473576	0.010602	7.91e-06	family.Porphyromonadaceae.id.943	0.00108676	19.9508
rs864093	C	A	-0.0527939	0.0117499	9.6e-06	family.Porphyromonadaceae.id.943	0.00109956	20.1859
rs1980561	G	A	-0.0485289	0.0109284	8.95e-06	family.Porphyromonadaceae.id.943	0.00107405	19.7171
rs9958960	A	G	-0.0914807	0.0173611	1.06e-07	family.Prevotellaceae.id.960	0.00151163	27.7623
rs4493272	C	T	-0.0604992	0.0118027	3.02e-07	family.Prevotellaceae.id.960	0.00143058	26.2716
rs3860225	G	A	0.083936	0.0167936	5.5e-07	family.Prevotellaceae.id.960	0.00136025	24.9782
rs912860	A	G	-0.229046	0.0483124	9.3e-07	family.Prevotellaceae.id.960	0.00122404	22.474
rs12118202	C	T	-0.0751986	0.0147265	5.54e-07	family.Prevotellaceae.id.960	0.00141972	26.0719
rs2206482	G	T	-0.0569105	0.0117486	1.3e-06	family.Prevotellaceae.id.960	0.00127778	23.4618
rs9586501	A	G	0.0592681	0.0127329	2.59e-06	family.Prevotellaceae.id.960	0.00117998	21.664
rs12057990	T	C	0.0589878	0.0132268	8.97e-06	family.Prevotellaceae.id.960	0.00108329	19.8868
rs148376875	G	T	0.084515	0.0179163	2.08e-06	family.Prevotellaceae.id.960	0.00121184	22.2496
rs4685827	C	T	-0.0679529	0.0145407	2.77e-06	family.Prevotellaceae.id.960	0.0011894	21.8372
rs10131942	G	C	0.0701212	0.0158326	8.61e-06	family.Prevotellaceae.id.960	0.00106839	19.6131
rs34660375	G	A	-0.0805894	0.0178291	7.4e-06	family.Prevotellaceae.id.960	0.00111279	20.429
rs7252711	G	A	-0.0740876	0.0161926	5.57e-06	family.Prevotellaceae.id.960	0.00114016	20.932
rs3758087	C	T	0.0564199	0.0124655	8.61e-06	family.Prevotellaceae.id.960	0.00111574	20.4832
rs34071565	A	T	-0.1567	0.0347882	5.6e-06	family.Prevotellaceae.id.960	0.00110508	20.2874
rs13069367	C	A	-0.0539768	0.0119687	7.39e-06	family.Prevotellaceae.id.960	0.00110774	20.3362
rs7975087	A	C	-0.0601448	0.0135454	7.59e-06	family.Prevotellaceae.id.960	0.00107386	19.7135
rs2278540	A	G	0.0554249	0.0123265	8.44e-06	family.Prevotellaceae.id.960	0.00110117	20.2155
rs9813022	G	A	-0.0842444	0.0163583	2.53e-07	family.Rhodospirillaceae.id.2717	0.00144403	26.519
rs3754624	T	C	0.0971389	0.0200064	1.71e-06	family.Rhodospirillaceae.id.2717	0.00128378	23.5723
rs55876211	T	C	-0.0911851	0.0196395	2.87e-06	family.Rhodospirillaceae.id.2717	0.00117402	21.5545
rs76784716	G	A	0.136049	0.0285767	1.49e-06	family.Rhodospirillaceae.id.2717	0.00123433	22.6631
rs4278423	C	T	0.107529	0.0235725	3.12e-06	family.Rhodospirillaceae.id.2717	0.00113331	20.8063
rs1549633	C	A	0.0999312	0.0218634	4.7e-06	family.Rhodospirillaceae.id.2717	0.00113782	20.8891
rs11591293	T	G	0.0743184	0.0158724	2.67e-06	family.Rhodospirillaceae.id.2717	0.00119396	21.921
rs74354280	T	C	-0.0911896	0.0204907	6.67e-06	family.Rhodospirillaceae.id.2717	0.00107872	19.8029
rs61933850	A	G	0.164808	0.0360647	7.23e-06	family.Rhodospirillaceae.id.2717	0.00113737	20.8808
rs7001029	T	C	0.117366	0.0261324	5.35e-06	family.Rhodospirillaceae.id.2717	0.00109862	20.1686
rs1035406	A	G	-0.11354	0.0250863	5.84e-06	family.Rhodospirillaceae.id.2717	0.00111569	20.4823
rs72714493	G	A	0.0816858	0.0180791	7.35e-06	family.Rhodospirillaceae.id.2717	0.00111188	20.4123
rs12977163	C	G	0.0730951	0.0163491	7.63e-06	family.Rhodospirillaceae.id.2717	0.00108873	19.9868
rs13336560	T	C	-0.0701719	0.0158061	9.17e-06	family.Rhodospirillaceae.id.2717	0.00107352	19.7073
rs4822789	C	G	0.0734321	0.0160521	7.01e-06	family.Rhodospirillaceae.id.2717	0.00113976	20.9247
rs6679026	C	T	0.111984	0.0251088	9.95e-06	family.Rhodospirillaceae.id.2717	0.0010834	19.8889
rs1923415	G	A	-0.0999238	0.0227326	9.64e-06	family.Rhodospirillaceae.id.2717	0.00105241	19.3194
rs9603208	T	G	0.0821173	0.0159596	1.92e-07	family.Rikenellaceae.id.967	0.00144146	26.4716
rs1939881	A	G	-0.105589	0.0206213	5.64e-07	family.Rikenellaceae.id.967	0.00142755	26.2158
rs67705352	G	T	-0.0549688	0.0110534	6.58e-07	family.Rikenellaceae.id.967	0.00134666	24.7283
rs4264350	C	T	-0.0526393	0.0108555	1.35e-06	family.Rikenellaceae.id.967	0.00128046	23.5111
rs62532512	A	C	-0.0504257	0.0107399	2.76e-06	family.Rikenellaceae.id.967	0.00120055	22.0421
rs67281112	C	G	0.0635814	0.0137451	3.63e-06	family.Rikenellaceae.id.967	0.00116535	21.3951
rs6837275	G	A	0.0570355	0.011887	1.45e-06	family.Rikenellaceae.id.967	0.00125372	23.0197
rs9578457	A	G	-0.141478	0.0315848	3.99e-06	family.Rikenellaceae.id.967	0.00109282	20.0621
rs2833282	A	G	0.0711137	0.0156966	4.31e-06	family.Rikenellaceae.id.967	0.00111792	20.5233
rs77885767	T	C	-0.156209	0.0336482	2.85e-06	family.Rikenellaceae.id.967	0.00117377	21.5498
rs59663348	A	G	0.0570915	0.0125048	6.12e-06	family.Rikenellaceae.id.967	0.00113527	20.8423
rs74474130	G	T	0.137747	0.0295688	3.61e-06	family.Rikenellaceae.id.967	0.00118191	21.6996
rs7242694	T	C	-0.0618674	0.0134882	5.81e-06	family.Rikenellaceae.id.967	0.00114582	21.0362
rs36021379	G	A	-0.0656005	0.0144903	7.2e-06	family.Rikenellaceae.id.967	0.00111629	20.4934
rs10217435	T	C	-0.0883756	0.0197506	6.51e-06	family.Rikenellaceae.id.967	0.00109051	20.0196
rs2447496	A	G	-0.0549203	0.0121904	6.09e-06	family.Rikenellaceae.id.967	0.00110547	20.2946
rs35909684	C	A	-0.0850181	0.0191539	7.1e-06	family.Rikenellaceae.id.967	0.00107311	19.6998
rs4783173	G	C	0.0481514	0.0110006	7.06e-06	family.Rikenellaceae.id.967	0.0010436	19.1575
rs10832801	C	A	-0.0534763	0.0122666	7.5e-06	family.Rikenellaceae.id.967	0.0010352	19.0031
rs9389714	T	C	-0.0636841	0.0143416	8.79e-06	family.Rikenellaceae.id.967	0.001074	19.7161
rs6744030	T	C	0.0696747	0.0157103	9.32e-06	family.Rikenellaceae.id.967	0.00107131	19.6668
rs55793120	C	T	0.13822	0.0266152	1.44e-07	family.Ruminococcaceae.id.2050	0.0014684	26.9672
rs2113833	C	T	0.169146	0.0355009	1.14e-06	family.Ruminococcaceae.id.2050	0.00123626	22.6985
rs17376049	C	T	0.0848534	0.0172114	7.3e-07	family.Ruminococcaceae.id.2050	0.00132353	24.303
rs56199908	C	T	-0.199327	0.0410444	1.66e-06	family.Ruminococcaceae.id.2050	0.0012843	23.5817
rs10093275	T	C	0.0534595	0.011677	5.35e-06	family.Ruminococcaceae.id.2050	0.00114155	20.9576
rs76724913	G	T	0.0901053	0.0203104	9.6e-06	family.Ruminococcaceae.id.2050	0.00107201	19.6795
rs1612733	C	T	0.108708	0.0238006	4.22e-06	family.Ruminococcaceae.id.2050	0.00113621	20.8594
rs2426816	A	T	-0.0480152	0.0106011	6.04e-06	family.Ruminococcaceae.id.2050	0.0011173	20.5119
rs3009418	A	C	0.0927607	0.0210123	8.69e-06	family.Ruminococcaceae.id.2050	0.0010615	19.4864
rs10166469	C	T	-0.053336	0.0120209	8.52e-06	family.Ruminococcaceae.id.2050	0.00107226	19.6843
rs1158100	G	A	-0.0490539	0.0109865	8.61e-06	family.Ruminococcaceae.id.2050	0.00108582	19.9335
rs499272	C	G	0.0706431	0.016046	9.29e-06	family.Ruminococcaceae.id.2050	0.00105572	19.3802
rs11110281	C	T	-0.130554	0.0225943	1.4e-08	family.Streptococcaceae.id.1850	0.00181716	33.3838
rs2952251	G	A	-0.0639298	0.0126525	3.72e-07	family.Streptococcaceae.id.1850	0.00139012	25.5275
rs4968759	G	A	-0.0544035	0.0111271	8.92e-07	family.Streptococcaceae.id.1850	0.00130174	23.9023
rs395407	C	G	-0.0826855	0.0172536	1.33e-06	family.Streptococcaceae.id.1850	0.00125071	22.9642
rs35344081	A	G	0.0609349	0.0129703	2.64e-06	family.Streptococcaceae.id.1850	0.00120201	22.069
rs2370083	T	G	-0.0842751	0.0184509	4.26e-06	family.Streptococcaceae.id.1850	0.00113624	20.86
rs76717940	A	T	0.150606	0.0334079	3.09e-06	family.Streptococcaceae.id.1850	0.00110689	20.3206
rs10028567	T	C	-0.0934027	0.0190343	3.72e-06	family.Streptococcaceae.id.1850	0.00131121	24.0766
rs72739637	G	A	0.0927983	0.0192021	1.82e-06	family.Streptococcaceae.id.1850	0.00127184	23.3526
rs16950051	G	A	0.107008	0.0236973	5.34e-06	family.Streptococcaceae.id.1850	0.00111058	20.3884
rs77968078	A	G	-0.0993013	0.0224788	7.93e-06	family.Streptococcaceae.id.1850	0.00106293	19.5127
rs7916711	G	A	0.0959639	0.021545	6.33e-06	family.Streptococcaceae.id.1850	0.00108057	19.8369
rs957755	G	T	-0.0642449	0.0142702	7.42e-06	family.Streptococcaceae.id.1850	0.00110392	20.266
rs6806351	C	T	-0.0619209	0.0135744	6.94e-06	family.Streptococcaceae.id.1850	0.00113329	20.8059
rs9903102	A	C	-0.0693015	0.0154096	4.92e-06	family.Streptococcaceae.id.1850	0.0011016	20.2234
rs57646748	A	G	-0.088021	0.019876	7.88e-06	family.Streptococcaceae.id.1850	0.0010682	19.6096
rs6563952	C	G	0.0801931	0.0178576	8.71e-06	family.Streptococcaceae.id.1850	0.00109838	20.1642
rs9864379	C	T	-0.160521	0.0292752	4.66e-08	family.unknownfamily.id.1000001214	0.00163665	30.062
rs11150282	C	T	0.098235	0.0197127	7.36e-07	family.unknownfamily.id.1000001214	0.00135224	24.831
rs16851659	C	G	-0.0895168	0.0186555	1.27e-06	family.unknownfamily.id.1000001214	0.00125386	23.0222
rs4129395	A	G	0.0904264	0.0185253	1.22e-06	family.unknownfamily.id.1000001214	0.00129747	23.8238
rs1221147	A	T	0.126305	0.0279161	4.86e-06	family.unknownfamily.id.1000001214	0.00111493	20.4684
rs79790072	C	T	0.226103	0.0488017	3.54e-06	family.unknownfamily.id.1000001214	0.00116905	21.4632
rs73074665	T	A	0.164631	0.0356037	3.62e-06	family.unknownfamily.id.1000001214	0.00116447	21.379
rs113884518	C	T	-0.20591	0.0455376	7.74e-06	family.unknownfamily.id.1000001214	0.0011136	20.444
rs789069	C	A	-0.10413	0.0234459	6.5e-06	family.unknownfamily.id.1000001214	0.00107436	19.7228
rs367480	A	G	-0.0841649	0.0185948	7.52e-06	family.unknownfamily.id.1000001214	0.00111582	20.4848
rs8028558	G	A	0.08346	0.0188504	9.78e-06	family.unknownfamily.id.1000001214	0.00106771	19.6005
rs28678345	C	T	0.213083	0.0471377	8.06e-06	family.unknownfamily.id.1000001214	0.00111296	20.4321
rs74603314	C	T	0.230767	0.0489701	2.28e-06	family.unknownfamily.id.1000005471	0.00120937	22.2044
rs76373661	A	G	0.0908218	0.0202986	5.16e-06	family.unknownfamily.id.1000005471	0.00109037	20.0171
rs17235252	C	T	-0.122002	0.0255463	2.16e-06	family.unknownfamily.id.1000005471	0.00124205	22.8051
rs638542	A	G	-0.070592	0.0157049	5.17e-06	family.unknownfamily.id.1000005471	0.00110043	20.2019
rs62188991	C	G	-0.110864	0.0241355	5.27e-06	family.unknownfamily.id.1000005471	0.00114913	21.097
rs949341	A	G	0.0656602	0.0147216	7.73e-06	family.unknownfamily.id.1000005471	0.00108348	19.8905
rs13100746	T	C	0.0638979	0.0142685	7.29e-06	family.unknownfamily.id.1000005471	0.0010923	20.0524
rs515984	C	T	-0.0875451	0.0190685	6.61e-06	family.unknownfamily.id.1000005471	0.00114797	21.0757
rs7706512	A	G	0.0657351	0.0138979	2.27e-06	family.unknownfamily.id.1000005471	0.00121833	22.369
rs11779863	A	G	-0.0772768	0.0172171	6.69e-06	family.unknownfamily.id.1000005471	0.00109725	20.1434
rs7801843	G	A	-0.0869495	0.0194509	9.47e-06	family.unknownfamily.id.1000005471	0.00108838	19.9805
rs10071529	C	G	0.125105	0.0278674	8.64e-06	family.unknownfamily.id.1000005471	0.00109768	20.1514
rs739151	G	C	0.0652659	0.0139773	3.09e-06	family.unknownfamily.id.1000005471	0.00118744	21.8012
rs12566890	G	T	-0.103134	0.0241775	8.11e-06	family.unknownfamily.id.1000005471	0.000991171	18.1941
rs3932485	T	C	0.0626209	0.0141623	9.93e-06	family.unknownfamily.id.1000005471	0.0010649	19.5489
rs7853673	A	G	-0.0624389	0.0139833	6.73e-06	family.unknownfamily.id.1000005471	0.00108598	19.9364
rs60583455	C	T	0.108934	0.021177	2.6e-07	family.unknownfamily.id.1000006161	0.00144069	26.4575
rs2172426	T	C	-0.10212	0.0198947	3.17e-07	family.unknownfamily.id.1000006161	0.00143458	26.3451
rs11251024	A	G	0.104201	0.0206737	6.63e-07	family.unknownfamily.id.1000006161	0.00138327	25.4016
rs13219468	C	G	0.115344	0.0236958	1.41e-06	family.unknownfamily.id.1000006161	0.00129028	23.6918
rs267959	G	A	0.0988612	0.0209676	2.62e-06	family.unknownfamily.id.1000006161	0.00121068	22.2284
rs11606187	G	A	-0.154539	0.0326288	3.31e-06	family.unknownfamily.id.1000006161	0.00122164	22.4299
rs7911787	T	G	-0.223071	0.0470232	3.39e-06	family.unknownfamily.id.1000006161	0.00122554	22.5015
rs72671304	C	T	0.172322	0.0370028	3.8e-06	family.unknownfamily.id.1000006161	0.00118113	21.6852
rs13385922	C	T	0.0929494	0.0201348	3.97e-06	family.unknownfamily.id.1000006161	0.00116063	21.3084
rs4383094	C	T	0.149188	0.0320662	4.28e-06	family.unknownfamily.id.1000006161	0.00117886	21.6434
rs55921101	T	A	-0.109245	0.0236201	4.32e-06	family.unknownfamily.id.1000006161	0.00116503	21.3893
rs9542068	C	T	0.0990709	0.0218149	6.52e-06	family.unknownfamily.id.1000006161	0.0011233	20.6223
rs2930903	G	C	0.0908335	0.0209434	6.84e-06	family.unknownfamily.id.1000006161	0.0010246	18.8084
rs60775321	C	T	-0.0962425	0.0213842	7.1e-06	family.unknownfamily.id.1000006161	0.00110324	20.2536
rs8126061	C	T	-0.159135	0.0351904	7.36e-06	family.unknownfamily.id.1000006161	0.00111378	20.4473
rs166849	A	G	0.0911053	0.0202239	7.74e-06	family.unknownfamily.id.1000006161	0.00110529	20.2912
rs80270230	C	G	0.176113	0.0393214	8.41e-06	family.unknownfamily.id.1000006161	0.00109257	20.0575
rs12741784	T	C	-0.0621452	0.0119266	1.28e-07	family.Veillonellaceae.id.2172	0.00147822	27.1478
rs79535861	C	A	0.100666	0.0207016	1.58e-06	family.Veillonellaceae.id.2172	0.00128766	23.6436
rs111810795	T	C	-0.0867108	0.0180573	1.73e-06	family.Veillonellaceae.id.2172	0.00125572	23.0564
rs12186441	A	G	0.208096	0.0453999	4.53e-06	family.Veillonellaceae.id.2172	0.00114425	21.0073
rs4797169	C	T	0.0587799	0.0128297	4.49e-06	family.Veillonellaceae.id.2172	0.00114322	20.9884
rs12668619	G	A	0.055301	0.0117654	2.57e-06	family.Veillonellaceae.id.2172	0.00120318	22.0906
rs2175069	G	A	-0.0526752	0.0114886	4.64e-06	family.Veillonellaceae.id.2172	0.00114493	21.0198
rs1442060	A	G	-0.0514024	0.0112125	4.51e-06	family.Veillonellaceae.id.2172	0.00114464	21.0145
rs1447205	C	G	-0.0520689	0.0115656	7.35e-06	family.Veillonellaceae.id.2172	0.00110393	20.2663
rs114889439	G	A	-0.253809	0.0539169	6.19e-06	family.Veillonellaceae.id.2172	0.00120681	22.1573
rs4461038	G	A	-0.0554965	0.0119467	3.73e-06	family.Veillonellaceae.id.2172	0.00117523	21.5767
rs6909981	T	C	-0.0638697	0.0141765	5.48e-06	family.Veillonellaceae.id.2172	0.00110553	20.2956
rs2561116	G	T	-0.083617	0.0187159	7.89e-06	family.Veillonellaceae.id.2172	0.00108716	19.9581
rs61264131	C	A	0.202367	0.0464388	6.75e-06	family.Veillonellaceae.id.2172	0.00103435	18.9876
rs9345168	A	C	0.0509102	0.0113253	8.49e-06	family.Veillonellaceae.id.2172	0.00110061	20.2052
rs11700976	A	C	0.0503337	0.0113763	9.25e-06	family.Veillonellaceae.id.2172	0.00106623	19.5734
rs6692542	G	A	0.0534397	0.0118254	8.68e-06	family.Veillonellaceae.id.2172	0.00111228	20.4198
rs2585520	T	G	-0.0904972	0.0200428	5.27e-06	family.Veillonellaceae.id.2172	0.00111038	20.3848
rs75768969	G	C	-0.0703773	0.0156855	7.19e-06	family.Veillonellaceae.id.2172	0.00109646	20.129
rs1693340	C	T	0.0818934	0.018245	9.25e-06	family.Veillonellaceae.id.2172	0.00109732	20.1448
rs4263802	A	G	0.050942	0.0114921	7.45e-06	family.Veillonellaceae.id.2172	0.00107025	19.6474
rs11729256	C	T	0.0749798	0.0150177	6.73e-07	family.Verrucomicrobiaceae.id.4036	0.00135736	24.925
rs4936098	G	A	0.0648691	0.0135928	1.13e-06	family.Verrucomicrobiaceae.id.4036	0.00124028	22.7725
rs9349825	G	A	-0.0704354	0.0147128	2.51e-06	family.Verrucomicrobiaceae.id.4036	0.0012481	22.9163
rs74542928	C	T	0.112124	0.0236422	1.65e-06	family.Verrucomicrobiaceae.id.4036	0.00122487	22.4892
rs2602429	T	C	0.0745516	0.0156195	2.7e-06	family.Verrucomicrobiaceae.id.4036	0.00124063	22.7789
rs4242783	A	G	0.0687992	0.0147694	2.75e-06	family.Verrucomicrobiaceae.id.4036	0.00118176	21.6968
rs11184341	C	G	0.0655301	0.014223	4.14e-06	family.Verrucomicrobiaceae.id.4036	0.0011561	21.225
rs61779207	A	G	-0.0758811	0.0167762	6.63e-06	family.Verrucomicrobiaceae.id.4036	0.00111429	20.4566
rs117107102	G	A	0.204683	0.0431573	2.92e-06	family.Verrucomicrobiaceae.id.4036	0.00122496	22.491
rs12908520	A	G	0.0619104	0.0130946	2.15e-06	family.Verrucomicrobiaceae.id.4036	0.00121735	22.3509
rs111862613	C	T	0.0907065	0.0196746	3.73e-06	family.Verrucomicrobiaceae.id.4036	0.00115761	21.2528
rs941682	A	G	-0.0631526	0.0143767	9.58e-06	family.Verrucomicrobiaceae.id.4036	0.00105101	19.2937
rs4396289	T	C	-0.152918	0.0288525	1.54e-07	family.Victivallaceae.id.2255	0.00152927	28.0866
rs2944282	C	T	-0.124197	0.0257026	1.57e-06	family.Victivallaceae.id.2255	0.00127149	23.3463
rs11764871	T	G	0.127099	0.025656	7.49e-07	family.Victivallaceae.id.2255	0.00133637	24.5392
rs6545794	G	A	-0.197786	0.0410495	5.97e-07	family.Victivallaceae.id.2255	0.00126422	23.2127
rs2546105	T	A	0.126643	0.0257111	1.03e-06	family.Victivallaceae.id.2255	0.00132115	24.2593
rs62570196	T	C	-0.246101	0.0483077	2.7e-07	family.Victivallaceae.id.2255	0.00141313	25.9506
rs7077363	A	G	0.148942	0.0318366	2.83e-06	family.Victivallaceae.id.2255	0.00119197	21.8844
rs67832247	T	C	-0.123489	0.0266695	3.24e-06	family.Victivallaceae.id.2255	0.00116767	21.4378
rs34962571	C	A	-0.186945	0.0418412	6.25e-06	family.Victivallaceae.id.2255	0.0010873	19.9606
rs7860510	C	G	0.164855	0.0375128	9.6e-06	family.Victivallaceae.id.2255	0.00105194	19.3108
rs7627405	T	C	-0.134158	0.0301427	8.19e-06	family.Victivallaceae.id.2255	0.00107895	19.8071
rs61702987	C	T	0.145501	0.0300007	3.08e-06	family.Victivallaceae.id.2255	0.0012809	23.5192
rs7314815	A	G	0.101088	0.0225594	6.4e-06	family.Victivallaceae.id.2255	0.00109363	20.0769
rs11671100	C	A	-0.160034	0.0349472	4.08e-06	family.Victivallaceae.id.2255	0.0011421	20.9678
rs6890185	C	T	0.113424	0.0233137	1.12e-06	genus..Clostridiuminnocuumgroup.id.14397	0.00128892	23.6666
rs61267978	C	T	0.14708	0.0320875	5.59e-06	genus..Clostridiuminnocuumgroup.id.14397	0.00114429	21.008
rs1948423	A	T	-0.108859	0.023425	3.49e-06	genus..Clostridiuminnocuumgroup.id.14397	0.00117614	21.5935
rs6577484	A	G	0.160425	0.0360857	8.41e-06	genus..Clostridiuminnocuumgroup.id.14397	0.00107648	19.7617
rs10074000	C	T	-0.102648	0.0227508	7e-06	genus..Clostridiuminnocuumgroup.id.14397	0.00110873	20.3545
rs1942371	A	G	-0.157938	0.034187	4.06e-06	genus..Clostridiuminnocuumgroup.id.14397	0.00116238	21.3405
rs40656	T	C	0.142664	0.0311021	8.62e-06	genus..Clostridiuminnocuumgroup.id.14397	0.00114592	21.038
rs71564433	A	T	-0.126746	0.0274657	7.8e-06	genus..Clostridiuminnocuumgroup.id.14397	0.0011598	21.2932
rs77845139	G	A	-0.114993	0.0257186	8.41e-06	genus..Clostridiuminnocuumgroup.id.14397	0.00108887	19.9894
rs10506058	G	A	0.0997048	0.0221926	8.92e-06	genus..Clostridiuminnocuumgroup.id.14397	0.00109936	20.1822
rs4869133	A	G	-0.180591	0.0409505	7.24e-06	genus..Clostridiuminnocuumgroup.id.14397	0.00105928	19.4457
rs112617308	C	T	-0.170873	0.0362844	2.38e-06	genus..Eubacteriumbrachygroup.id.11296	0.00120777	22.1749
rs9613196	A	T	-0.238718	0.0528561	4.99e-06	genus..Eubacteriumbrachygroup.id.11296	0.00111096	20.3955
rs62348779	C	T	-0.201481	0.043286	3.78e-06	genus..Eubacteriumbrachygroup.id.11296	0.00117994	21.6633
rs2913110	T	C	0.105143	0.022942	4.56e-06	genus..Eubacteriumbrachygroup.id.11296	0.00114394	21.0016
rs4862235	A	G	0.104806	0.0225751	3.73e-06	genus..Eubacteriumbrachygroup.id.11296	0.00117383	21.551
rs12151423	G	A	0.101329	0.0227324	9.27e-06	genus..Eubacteriumbrachygroup.id.11296	0.00108219	19.8667
rs73199919	C	T	-0.236717	0.0531335	8.16e-06	genus..Eubacteriumbrachygroup.id.11296	0.00108107	19.8461
rs6591893	A	G	0.108225	0.0240319	7.34e-06	genus..Eubacteriumbrachygroup.id.11296	0.0011046	20.2785
rs720439	G	A	-0.111927	0.0251252	7.03e-06	genus..Eubacteriumbrachygroup.id.11296	0.00108089	19.8427
rs13139592	C	T	-0.145997	0.0327192	7.97e-06	genus..Eubacteriumbrachygroup.id.11296	0.00108445	19.9082
rs1384962	G	A	0.120888	0.0266264	6.99e-06	genus..Eubacteriumbrachygroup.id.11296	0.00112268	20.6108
rs17159861	T	C	0.0962228	0.0168388	1.04e-08	genus..Eubacteriumcoprostanoligenesgroup.id.11375	0.0017773	32.6501
rs9648214	C	T	-0.0828719	0.016431	2.52e-07	genus..Eubacteriumcoprostanoligenesgroup.id.11375	0.00138512	25.4355
rs115325767	C	G	0.0783322	0.0174719	2.62e-06	genus..Eubacteriumcoprostanoligenesgroup.id.11375	0.00109478	20.098
rs12906958	T	C	-0.0533159	0.0115935	4.35e-06	genus..Eubacteriumcoprostanoligenesgroup.id.11375	0.00115182	21.1465
rs4076415	G	T	0.0515152	0.0110294	1.99e-06	genus..Eubacteriumcoprostanoligenesgroup.id.11375	0.00118809	21.8131
rs6762473	A	C	0.0521584	0.0112353	4.26e-06	genus..Eubacteriumcoprostanoligenesgroup.id.11375	0.00117374	21.5494
rs10444197	G	A	-0.0505823	0.0113455	5.98e-06	genus..Eubacteriumcoprostanoligenesgroup.id.11375	0.00108262	19.8747
rs2644213	A	G	0.0538845	0.0121245	9.86e-06	genus..Eubacteriumcoprostanoligenesgroup.id.11375	0.00107581	19.7495
rs11720857	T	C	0.0630776	0.0144485	9.26e-06	genus..Eubacteriumcoprostanoligenesgroup.id.11375	0.00103814	19.0572
rs4717831	T	A	0.0786783	0.0174038	9.18e-06	genus..Eubacteriumcoprostanoligenesgroup.id.11375	0.00111311	20.435
rs62024432	T	C	-0.0769698	0.0172101	7.5e-06	genus..Eubacteriumcoprostanoligenesgroup.id.11375	0.00108943	19.9997
rs76898927	A	G	0.123055	0.0266375	4.79e-06	genus..Eubacteriumcoprostanoligenesgroup.id.11375	0.00116227	21.3385
rs1020520	G	T	-0.0590705	0.0132929	8.89e-06	genus..Eubacteriumcoprostanoligenesgroup.id.11375	0.00107556	19.7449
rs11052069	C	T	0.0477832	0.0107833	9.38e-06	genus..Eubacteriumcoprostanoligenesgroup.id.11375	0.0010695	19.6335
rs79895140	C	T	-0.0641017	0.0141153	8.62e-06	genus..Eubacteriumcoprostanoligenesgroup.id.11375	0.00112324	20.6211
rs4583233	C	A	0.0670205	0.0128122	2.84e-07	genus..Eubacteriumeligensgroup.id.14372	0.00148978	27.3604
rs265534	G	T	-0.0563756	0.0120127	2.27e-06	genus..Eubacteriumeligensgroup.id.14372	0.00119944	22.0218
rs72839198	G	C	0.155659	0.0375612	3.14e-06	genus..Eubacteriumeligensgroup.id.14372	0.000935542	17.172
rs74606150	G	C	-0.196454	0.042565	4.25e-06	genus..Eubacteriumeligensgroup.id.14372	0.00116014	21.2994
rs6923695	G	T	0.103268	0.0229524	4.87e-06	genus..Eubacteriumeligensgroup.id.14372	0.00110253	20.2406
rs56080211	T	C	0.123093	0.0282743	9.14e-06	genus..Eubacteriumeligensgroup.id.14372	0.00103236	18.951
rs158115	C	G	0.0915271	0.0190611	9.74e-06	genus..Eubacteriumeligensgroup.id.14372	0.00125562	23.0545
rs2200429	G	A	-0.0888825	0.0198479	5.3e-06	genus..Eubacteriumeligensgroup.id.14372	0.00109227	20.0519
rs182318	A	G	-0.0824941	0.0195615	8.4e-06	genus..Eubacteriumeligensgroup.id.14372	0.000968772	17.7826
rs12719051	G	A	0.0916626	0.0208183	7.12e-06	genus..Eubacteriumeligensgroup.id.14372	0.00105593	19.3841
rs3771393	T	C	0.130842	0.0266671	7.38e-07	genus..Eubacteriumfissicatenagroup.id.14373	0.00131092	24.0712
rs2733072	A	G	0.109644	0.0228306	1.49e-06	genus..Eubacteriumfissicatenagroup.id.14373	0.00125601	23.0616
rs7104872	A	G	0.138612	0.0291906	2.73e-06	genus..Eubacteriumfissicatenagroup.id.14373	0.00122795	22.5459
rs151257695	G	A	0.20951	0.0454847	3.1e-06	genus..Eubacteriumfissicatenagroup.id.14373	0.00115552	21.2144
rs11876297	C	T	0.131469	0.0281712	2.67e-06	genus..Eubacteriumfissicatenagroup.id.14373	0.00118611	21.7767
rs6934739	G	A	0.111463	0.0252788	9.75e-06	genus..Eubacteriumfissicatenagroup.id.14373	0.00105899	19.4403
rs10147907	G	T	0.172263	0.039601	8.27e-06	genus..Eubacteriumfissicatenagroup.id.14373	0.00103068	18.9201
rs1768152	C	T	0.139489	0.0316186	8.7e-06	genus..Eubacteriumfissicatenagroup.id.14373	0.00106007	19.4601
rs11818408	A	G	0.10585	0.0237114	8.2e-06	genus..Eubacteriumfissicatenagroup.id.14373	0.00108542	19.9261
rs13116360	C	T	0.154124	0.0297185	2.94e-07	genus..Eubacteriumhalliigroup.id.11338	0.00146438	26.8931
rs949971	G	T	-0.0540164	0.0116101	3.29e-06	genus..Eubacteriumhalliigroup.id.11338	0.00117888	21.6438
rs10798999	T	C	0.0601661	0.0126752	2.61e-06	genus..Eubacteriumhalliigroup.id.11338	0.00122704	22.5291
rs60254196	G	A	-0.0522832	0.0111865	2.7e-06	genus..Eubacteriumhalliigroup.id.11338	0.00118965	21.8418
rs10808115	C	A	-0.0504747	0.0109922	4.42e-06	genus..Eubacteriumhalliigroup.id.11338	0.00114836	21.0828
rs74018587	T	C	0.208943	0.043822	3.7e-06	genus..Eubacteriumhalliigroup.id.11338	0.00123804	22.7313
rs6550770	C	T	-0.198087	0.0443545	4.82e-06	genus..Eubacteriumhalliigroup.id.11338	0.00108634	19.943
rs10501370	T	C	-0.115589	0.0252489	5.42e-06	genus..Eubacteriumhalliigroup.id.11338	0.00114144	20.9556
rs281379	G	A	-0.0499523	0.0112153	9.33e-06	genus..Eubacteriumhalliigroup.id.11338	0.00108049	19.8355
rs78056098	T	G	-0.0507411	0.0113758	8.29e-06	genus..Eubacteriumhalliigroup.id.11338	0.00108364	19.8933
rs138531890	G	A	0.153138	0.0349456	5.43e-06	genus..Eubacteriumhalliigroup.id.11338	0.00104599	19.2015
rs28584818	G	A	0.126115	0.0268627	4.43e-06	genus..Eubacteriumhalliigroup.id.11338	0.00120037	22.0388
rs117748144	C	T	-0.126582	0.028712	7.86e-06	genus..Eubacteriumhalliigroup.id.11338	0.00105867	19.4344
rs17474256	A	G	0.0810805	0.0184573	9.45e-06	genus..Eubacteriumhalliigroup.id.11338	0.00105109	19.2952
rs630939	T	C	-0.0508914	0.0114352	9.16e-06	genus..Eubacteriumhalliigroup.id.11338	0.00107878	19.804
rs17074066	C	T	-0.0813986	0.0189272	9.35e-06	genus..Eubacteriumhalliigroup.id.11338	0.00100745	18.4932
rs34297067	G	A	-0.186907	0.0341475	6.6e-08	genus..Eubacteriumnodatumgroup.id.11297	0.00163089	29.956
rs113893692	T	C	-0.185107	0.0403573	5.76e-06	genus..Eubacteriumnodatumgroup.id.11297	0.00114579	21.0356
rs77910827	T	C	0.201788	0.0413568	9.05e-07	genus..Eubacteriumnodatumgroup.id.11297	0.00129639	23.804
rs61841040	T	G	0.160621	0.0341609	3.56e-06	genus..Eubacteriumnodatumgroup.id.11297	0.00120399	22.1054
rs9425984	C	T	-0.130234	0.0292347	7.21e-06	genus..Eubacteriumnodatumgroup.id.11297	0.00108089	19.8429
rs10263623	T	C	0.193496	0.0439023	8.91e-06	genus..Eubacteriumnodatumgroup.id.11297	0.00105806	19.4232
rs11006576	G	A	-0.110167	0.024593	7.99e-06	genus..Eubacteriumnodatumgroup.id.11297	0.00109297	20.0648
rs7880204	C	T	-0.125454	0.0275303	6.84e-06	genus..Eubacteriumnodatumgroup.id.11297	0.00113098	20.7634
rs6818880	G	A	-0.110081	0.0245964	7.83e-06	genus..Eubacteriumnodatumgroup.id.11297	0.00109095	20.0276
rs10458299	C	T	-0.187753	0.041969	8.37e-06	genus..Eubacteriumnodatumgroup.id.11297	0.00109004	20.011
rs7827125	T	C	0.1223	0.0271331	7.17e-06	genus..Eubacteriumnodatumgroup.id.11297	0.00110655	20.3144
rs12423772	T	G	0.14098	0.0295029	2.63e-06	genus..Eubacteriumoxidoreducensgroup.id.11339	0.0012435	22.8316
rs2973294	T	G	0.0923559	0.0195439	2.39e-06	genus..Eubacteriumoxidoreducensgroup.id.11339	0.00121613	22.3285
rs34561138	A	G	0.216145	0.045992	2.51e-06	genus..Eubacteriumoxidoreducensgroup.id.11339	0.00120283	22.0841
rs440215	T	C	0.0932766	0.0195294	1.65e-06	genus..Eubacteriumoxidoreducensgroup.id.11339	0.00124231	22.8098
rs1425962	C	G	0.0906104	0.0200612	7.32e-06	genus..Eubacteriumoxidoreducensgroup.id.11339	0.00111111	20.3983
rs12129908	A	C	0.0893272	0.0198333	5.8e-06	genus..Eubacteriumoxidoreducensgroup.id.11339	0.00110484	20.283
rs35398954	G	A	-0.0901402	0.0174602	5.4e-07	genus..Eubacteriumrectalegroup.id.14374	0.00145114	26.6497
rs117151453	C	G	-0.113141	0.0243541	1.84e-06	genus..Eubacteriumrectalegroup.id.14374	0.00117539	21.5796
rs16960159	G	C	-0.156596	0.0336234	4.1e-06	genus..Eubacteriumrectalegroup.id.14374	0.00118132	21.6886
rs314726	C	T	0.0528824	0.0109486	1.38e-06	genus..Eubacteriumrectalegroup.id.14374	0.00127043	23.3268
rs10797540	G	A	0.0503179	0.0108389	3.53e-06	genus..Eubacteriumrectalegroup.id.14374	0.00117371	21.5488
rs10248854	A	C	-0.0527827	0.0113463	4.21e-06	genus..Eubacteriumrectalegroup.id.14374	0.00117858	21.6383
rs3980709	T	A	-0.0622701	0.0140572	6.86e-06	genus..Eubacteriumrectalegroup.id.14374	0.00106881	19.6208
rs2884897	G	A	-0.129364	0.0289021	6.44e-06	genus..Eubacteriumrectalegroup.id.14374	0.00109117	20.0318
rs10892089	G	C	-0.0635522	0.0140072	6.22e-06	genus..Eubacteriumrectalegroup.id.14374	0.00112116	20.583
rs143694765	C	T	0.0870025	0.019779	9.75e-06	genus..Eubacteriumrectalegroup.id.14374	0.0010539	19.3468
rs59427698	G	A	-0.0576035	0.0130853	5.37e-06	genus..Eubacteriumrectalegroup.id.14374	0.00105553	19.3767
rs62547233	G	A	0.0536319	0.0120201	9.9e-06	genus..Eubacteriumrectalegroup.id.14374	0.00108433	19.9061
rs2116427	G	A	0.0911461	0.0182353	4.67e-07	genus..Eubacteriumruminantiumgroup.id.11340	0.00136038	24.9806
rs139749	T	C	-0.0845439	0.0171791	8.59e-07	genus..Eubacteriumruminantiumgroup.id.11340	0.00131884	24.2169
rs72836424	T	C	-0.139825	0.030069	2.62e-06	genus..Eubacteriumruminantiumgroup.id.11340	0.00117766	21.6214
rs2229917	G	A	0.153538	0.0323922	2.16e-06	genus..Eubacteriumruminantiumgroup.id.11340	0.00122354	22.4648
rs10131724	C	A	-0.199832	0.0414577	2.39e-06	genus..Eubacteriumruminantiumgroup.id.11340	0.00126524	23.2313
rs16891896	A	G	-0.174787	0.0390573	2.38e-06	genus..Eubacteriumruminantiumgroup.id.11340	0.00109079	20.0248
rs7000472	G	A	-0.0762282	0.016523	4.07e-06	genus..Eubacteriumruminantiumgroup.id.11340	0.00115918	21.2816
rs13025464	C	T	-0.0737077	0.0163786	6.97e-06	genus..Eubacteriumruminantiumgroup.id.11340	0.00110305	20.2501
rs2418654	T	C	-0.0748879	0.0165852	6.17e-06	genus..Eubacteriumruminantiumgroup.id.11340	0.00111046	20.3862
rs6676699	T	G	-0.0888124	0.0196447	6.38e-06	genus..Eubacteriumruminantiumgroup.id.11340	0.0011132	20.4366
rs73139629	C	A	-0.115098	0.0247909	5.36e-06	genus..Eubacteriumruminantiumgroup.id.11340	0.00117392	21.5527
rs112375806	A	T	0.143141	0.0293757	5.82e-06	genus..Eubacteriumruminantiumgroup.id.11340	0.00129297	23.7412
rs606117	G	A	0.0833243	0.018056	4.82e-06	genus..Eubacteriumruminantiumgroup.id.11340	0.00115984	21.2938
rs57340348	C	T	-0.0979429	0.0212166	4.93e-06	genus..Eubacteriumruminantiumgroup.id.11340	0.00116062	21.3082
rs2817174	T	C	-0.0734306	0.0163687	7.87e-06	genus..Eubacteriumruminantiumgroup.id.11340	0.0010961	20.1224
rs10923018	A	G	0.0726438	0.0160924	6.8e-06	genus..Eubacteriumruminantiumgroup.id.11340	0.00110987	20.3755
rs11637981	T	G	-0.073258	0.0160888	5.44e-06	genus..Eubacteriumruminantiumgroup.id.11340	0.00112921	20.7308
rs17519472	T	C	0.107804	0.0233984	4.7e-06	genus..Eubacteriumruminantiumgroup.id.11340	0.00115611	21.2252
rs209813	A	G	-0.103488	0.0236391	9.23e-06	genus..Eubacteriumruminantiumgroup.id.11340	0.00104392	19.1634
rs6048195	T	A	-0.0603594	0.011658	2.5e-07	genus..Eubacteriumventriosumgroup.id.11341	0.00145952	26.8037
rs73615400	C	T	-0.0956303	0.0193428	9.54e-07	genus..Eubacteriumventriosumgroup.id.11341	0.00133099	24.4403
rs57199565	C	T	0.0783394	0.0160257	7.97e-07	genus..Eubacteriumventriosumgroup.id.11341	0.00130125	23.8935
rs11617697	G	A	-0.143349	0.0286241	7.22e-07	genus..Eubacteriumventriosumgroup.id.11341	0.00136562	25.077
rs16884680	T	G	-0.0906428	0.0191909	1.74e-06	genus..Eubacteriumventriosumgroup.id.11341	0.00121492	22.3064
rs12964517	A	G	0.0587198	0.0123453	2.07e-06	genus..Eubacteriumventriosumgroup.id.11341	0.00123205	22.6212
rs876734	T	C	-0.0618696	0.0132532	2.89e-06	genus..Eubacteriumventriosumgroup.id.11341	0.00118685	21.7904
rs3809430	C	T	-0.0548171	0.0118426	3.55e-06	genus..Eubacteriumventriosumgroup.id.11341	0.0011669	21.4236
rs72783037	A	C	0.0658926	0.0143747	6.55e-06	genus..Eubacteriumventriosumgroup.id.11341	0.00114441	21.0101
rs73849225	C	T	0.0975711	0.0224388	5.21e-06	genus..Eubacteriumventriosumgroup.id.11341	0.0010299	18.9058
rs9316536	G	T	-0.0817111	0.0183121	7.84e-06	genus..Eubacteriumventriosumgroup.id.11341	0.00108446	19.9085
rs35179274	T	C	-0.0627263	0.013786	5.76e-06	genus..Eubacteriumventriosumgroup.id.11341	0.00112755	20.7003
rs78250280	A	G	0.0749762	0.0164404	3.36e-06	genus..Eubacteriumventriosumgroup.id.11341	0.00113273	20.7957
rs66746423	T	C	0.0751501	0.0164978	6.11e-06	genus..Eubacteriumventriosumgroup.id.11341	0.00113009	20.7471
rs6704822	G	A	0.0739179	0.0166705	6.62e-06	genus..Eubacteriumventriosumgroup.id.11341	0.00107087	19.6587
rs13082419	T	C	-0.0715522	0.016137	9.56e-06	genus..Eubacteriumventriosumgroup.id.11341	0.00107087	19.6587
rs66830358	A	T	0.0528752	0.0117972	6.87e-06	genus..Eubacteriumventriosumgroup.id.11341	0.00109413	20.0862
rs17830032	A	G	-0.160597	0.0310515	2.39e-07	genus..Eubacteriumxylanophilumgroup.id.14375	0.0014564	26.7464
rs13239072	A	G	0.0687427	0.0142728	1.82e-06	genus..Eubacteriumxylanophilumgroup.id.14375	0.00126324	23.1945
rs79582700	G	C	-0.0951677	0.0199969	2.41e-06	genus..Eubacteriumxylanophilumgroup.id.14375	0.00123344	22.6468
rs12980122	G	C	-0.108274	0.0238257	5.02e-06	genus..Eubacteriumxylanophilumgroup.id.14375	0.00112477	20.6493
rs2012708	G	A	0.0573202	0.0126905	6.53e-06	genus..Eubacteriumxylanophilumgroup.id.14375	0.00111116	20.3991
rs2213117	G	T	0.0877797	0.0189012	4.21e-06	genus..Eubacteriumxylanophilumgroup.id.14375	0.00117462	21.5656
rs10140184	C	A	0.0576795	0.012599	4.96e-06	genus..Eubacteriumxylanophilumgroup.id.14375	0.0011415	20.9567
rs10917203	C	A	0.0612633	0.0130917	3.15e-06	genus..Eubacteriumxylanophilumgroup.id.14375	0.00119259	21.8959
rs112176119	T	C	-0.113455	0.0245762	3.33e-06	genus..Eubacteriumxylanophilumgroup.id.14375	0.00116069	21.3095
rs1999224	T	G	-0.0949051	0.0203503	3.75e-06	genus..Eubacteriumxylanophilumgroup.id.14375	0.00118447	21.7466
rs75586835	G	A	-0.114498	0.0263455	9.39e-06	genus..Eubacteriumxylanophilumgroup.id.14375	0.00102881	18.8857
rs4654122	G	C	0.0553508	0.0123588	7.2e-06	genus..Eubacteriumxylanophilumgroup.id.14375	0.0010925	20.0562
rs2047242	G	A	-0.067603	0.0133738	2.46e-07	genus..Ruminococcusgauvreauiigroup.id.11342	0.0013913	25.5492
rs71386687	G	T	0.121037	0.02386	2.91e-07	genus..Ruminococcusgauvreauiigroup.id.11342	0.00140116	25.7305
rs9870933	G	A	0.0621643	0.0126072	8.49e-07	genus..Ruminococcusgauvreauiigroup.id.11342	0.00132395	24.3108
rs1391597	T	C	0.0590284	0.0124874	1.86e-06	genus..Ruminococcusgauvreauiigroup.id.11342	0.00121689	22.3426
rs431418	G	A	-0.094737	0.0210157	5.54e-06	genus..Ruminococcusgauvreauiigroup.id.11342	0.0011068	20.3191
rs10931481	A	G	0.0610096	0.0130484	3.38e-06	genus..Ruminococcusgauvreauiigroup.id.11342	0.00119059	21.8591
rs289410	A	G	-0.0654926	0.0139101	2.27e-06	genus..Ruminococcusgauvreauiigroup.id.11342	0.00120726	22.1654
rs2105937	G	A	0.0580215	0.0127806	5.1e-06	genus..Ruminococcusgauvreauiigroup.id.11342	0.00112251	20.6077
rs2166943	C	A	0.0566974	0.0123497	5.28e-06	genus..Ruminococcusgauvreauiigroup.id.11342	0.00114793	21.075
rs12539819	T	C	0.110654	0.0240684	4.49e-06	genus..Ruminococcusgauvreauiigroup.id.11342	0.00115117	21.1344
rs12079579	G	A	0.0955324	0.0213436	5.04e-06	genus..Ruminococcusgauvreauiigroup.id.11342	0.00109117	20.0317
rs73802842	A	C	0.0736808	0.0169665	7.48e-06	genus..Ruminococcusgauvreauiigroup.id.11342	0.00102726	18.8572
rs13188803	A	T	0.0709419	0.0156855	7.28e-06	genus..Ruminococcusgauvreauiigroup.id.11342	0.0011141	20.4531
rs13163520	A	G	-0.127377	0.0233883	5.61e-08	genus..Ruminococcusgnavusgroup.id.14376	0.00161468	29.6579
rs934940	C	A	-0.105045	0.0229588	2.74e-06	genus..Ruminococcusgnavusgroup.id.14376	0.00114013	20.9316
rs9872758	C	T	0.0849233	0.0176643	1.66e-06	genus..Ruminococcusgnavusgroup.id.14376	0.00125867	23.1107
rs2909242	A	C	-0.0909965	0.018351	7.41e-07	genus..Ruminococcusgnavusgroup.id.14376	0.0013389	24.5857
rs3124783	G	A	-0.11599	0.0249099	2.67e-06	genus..Ruminococcusgnavusgroup.id.14376	0.00118082	21.6794
rs62167033	C	T	0.185289	0.0396295	3.5e-06	genus..Ruminococcusgnavusgroup.id.14376	0.00119054	21.8582
rs12989336	A	G	-0.0846861	0.0187936	7.12e-06	genus..Ruminococcusgnavusgroup.id.14376	0.00110592	20.3028
rs12136548	T	C	0.0901946	0.0196476	3.1e-06	genus..Ruminococcusgnavusgroup.id.14376	0.00114774	21.0715
rs78399089	C	T	0.144445	0.0326618	6.63e-06	genus..Ruminococcusgnavusgroup.id.14376	0.00106528	19.5559
rs11597105	G	A	0.114673	0.0250653	6.95e-06	genus..Ruminococcusgnavusgroup.id.14376	0.00113994	20.9281
rs11864644	C	T	-0.139804	0.0318253	5.01e-06	genus..Ruminococcusgnavusgroup.id.14376	0.00105108	19.295
rs4388134	T	C	-0.0904997	0.0203544	9.12e-06	genus..Ruminococcusgnavusgroup.id.14376	0.00107674	19.7665
rs35866622	C	T	-0.0612024	0.0109421	2.21e-08	genus..Ruminococcustorquesgroup.id.14377	0.00170292	31.2814
rs773123	A	T	0.0824005	0.0173862	1.59e-06	genus..Ruminococcustorquesgroup.id.14377	0.00122327	22.4597
rs10904297	G	A	-0.167804	0.0389812	2.69e-06	genus..Ruminococcustorquesgroup.id.14377	0.00100939	18.5288
rs8080469	A	G	0.0490727	0.0107036	3.5e-06	genus..Ruminococcustorquesgroup.id.14377	0.00114478	21.017
rs77034621	G	T	-0.151553	0.0335878	6.07e-06	genus..Ruminococcustorquesgroup.id.14377	0.00110888	20.3572
rs73130967	T	A	0.0770375	0.0168264	3.71e-06	genus..Ruminococcustorquesgroup.id.14377	0.00114163	20.9591
rs1972694	A	T	-0.0614094	0.0137321	8.93e-06	genus..Ruminococcustorquesgroup.id.14377	0.00108925	19.9964
rs12434631	G	A	0.074697	0.0153401	2.77e-06	genus..Ruminococcustorquesgroup.id.14377	0.0012912	23.7086
rs4073731	C	T	0.0651948	0.0142221	4.05e-06	genus..Ruminococcustorquesgroup.id.14377	0.00114446	21.0112
rs13154778	A	T	0.0563358	0.0129526	7.16e-06	genus..Ruminococcustorquesgroup.id.14377	0.0010304	18.9149
rs1475330	C	T	0.0523492	0.01182	8.13e-06	genus..Ruminococcustorquesgroup.id.14377	0.00106836	19.6126
rs10967781	A	C	0.0507994	0.0113322	8.37e-06	genus..Ruminococcustorquesgroup.id.14377	0.00109449	20.0927
rs8141465	G	A	0.0480778	0.0107442	9.65e-06	genus..Ruminococcustorquesgroup.id.14377	0.0010906	20.0213
rs34583783	T	G	0.126596	0.0268461	4.49e-06	genus.Actinomyces.id.423	0.00121102	22.2346
rs2715439	T	C	0.0746684	0.0164822	6.27e-06	genus.Actinomyces.id.423	0.00111779	20.5209
rs4146653	A	G	0.0985224	0.0214182	4.5e-06	genus.Actinomyces.id.423	0.0011524	21.157
rs35011108	G	A	0.232634	0.0512044	6.34e-06	genus.Actinomyces.id.423	0.0011242	20.6388
rs4073240	A	G	0.0749687	0.0167368	7.94e-06	genus.Actinomyces.id.423	0.0010928	20.0617
rs7915461	C	T	0.18776	0.0401636	5.92e-06	genus.Actinomyces.id.423	0.00119021	21.8521
rs71315246	G	A	-0.0969809	0.021925	9.83e-06	genus.Actinomyces.id.423	0.00106569	19.5634
rs10787984	C	G	0.094316	0.0213513	9.62e-06	genus.Actinomyces.id.423	0.00106282	19.5108
rs7680684	T	C	-0.083381	0.0168901	9.77e-07	genus.Adlercreutzia.id.812	0.00132707	24.3682
rs2147798	G	C	0.0922959	0.0192121	1.4e-06	genus.Adlercreutzia.id.812	0.00125681	23.0763
rs80078995	T	A	-0.11324	0.0232586	1.57e-06	genus.Adlercreutzia.id.812	0.00129083	23.7019
rs2717140	T	C	-0.119225	0.0251081	2.05e-06	genus.Adlercreutzia.id.812	0.00122793	22.5455
rs9490822	T	C	-0.0734512	0.0155789	2.54e-06	genus.Adlercreutzia.id.812	0.0012106	22.2268
rs12522517	T	A	-0.104884	0.0234695	4.41e-06	genus.Adlercreutzia.id.812	0.00108778	19.9695
rs13231526	A	C	0.143237	0.0311654	4.81e-06	genus.Adlercreutzia.id.812	0.00115044	21.1211
rs6664405	C	T	-0.0953084	0.0210752	5.23e-06	genus.Adlercreutzia.id.812	0.00111388	20.449
rs1046175	G	C	0.112758	0.0255994	6.36e-06	genus.Adlercreutzia.id.812	0.00105676	19.3993
rs9915817	C	T	0.0749219	0.016833	8.22e-06	genus.Adlercreutzia.id.812	0.00107901	19.8083
rs55719207	A	G	-0.0699243	0.0158036	9.61e-06	genus.Adlercreutzia.id.812	0.0010663	19.5747
rs11604400	T	C	-0.102524	0.0234834	9.74e-06	genus.Adlercreutzia.id.812	0.0010382	19.0583
rs11729256	C	T	0.0750473	0.0150184	6.58e-07	genus.Akkermansia.id.4037	0.00135967	24.9675
rs4936098	G	A	0.0649225	0.0135934	1.1e-06	genus.Akkermansia.id.4037	0.00124221	22.808
rs9349825	G	A	-0.0703407	0.0147133	2.6e-06	genus.Akkermansia.id.4037	0.00124467	22.8532
rs74542928	C	T	0.112623	0.0236434	1.48e-06	genus.Akkermansia.id.4037	0.00123565	22.6873
rs2602429	T	C	0.0745352	0.0156201	2.72e-06	genus.Akkermansia.id.4037	0.00123998	22.7671
rs61779207	A	G	-0.0760539	0.0167769	6.32e-06	genus.Akkermansia.id.4037	0.00111926	20.5481
rs11184341	C	G	0.0655855	0.0142236	4.06e-06	genus.Akkermansia.id.4037	0.00115795	21.2592
rs4242783	A	G	0.0685454	0.0147701	3e-06	genus.Akkermansia.id.4037	0.00117296	21.535
rs117107102	G	A	0.204406	0.0431629	3.01e-06	genus.Akkermansia.id.4037	0.00122134	22.4243
rs12908520	A	G	0.061772	0.0130954	2.26e-06	genus.Akkermansia.id.4037	0.00121177	22.2484
rs111862613	C	T	0.0911199	0.0196748	3.39e-06	genus.Akkermansia.id.4037	0.00116815	21.4466
rs941682	A	G	-0.0632957	0.0143777	9.17e-06	genus.Akkermansia.id.4037	0.00105563	19.3787
rs67281112	C	G	0.0634575	0.0137846	3.92e-06	genus.Alistipes.id.968	0.00115419	21.19
rs67705352	G	T	-0.0532404	0.0110864	1.65e-06	genus.Alistipes.id.968	0.0012559	23.0597
rs11769002	A	G	-0.0528793	0.0109389	1.45e-06	genus.Alistipes.id.968	0.00127255	23.3658
rs7129639	A	C	-0.0524955	0.0109584	1.78e-06	genus.Alistipes.id.968	0.00124971	22.9459
rs1689282	C	A	-0.0520061	0.0113942	5.28e-06	genus.Alistipes.id.968	0.00113462	20.8303
rs11958296	G	A	-0.0981222	0.0218272	9.3e-06	genus.Alistipes.id.968	0.00110068	20.2065
rs8130320	G	A	-0.049002	0.010717	4.84e-06	genus.Alistipes.id.968	0.00113864	20.9041
rs2875322	C	T	-0.0580945	0.0131432	8.78e-06	genus.Alistipes.id.968	0.00106415	19.5352
rs2290844	T	C	0.0813969	0.0191632	9.1e-06	genus.Alistipes.id.968	0.000982775	18.0399
rs2450745	C	A	-0.080524	0.0184702	7.12e-06	genus.Alistipes.id.968	0.00103528	19.0047
rs62576416	C	T	0.0492647	0.0109733	7.5e-06	genus.Alistipes.id.968	0.0010978	20.1535
rs1107244	A	G	0.0758558	0.0171182	3.59e-06	genus.Alistipes.id.968	0.00106954	19.6342
rs34417064	G	A	-0.048202	0.0106868	7.01e-06	genus.Alistipes.id.968	0.00110802	20.3415
rs12990744	T	C	-0.0776618	0.0172986	8.21e-06	genus.Alistipes.id.968	0.00109779	20.1534
rs4810359	G	A	-0.0652428	0.0146155	7.5e-06	genus.Alistipes.id.968	0.00108534	19.9246
rs602075	G	A	0.168974	0.0296976	3.57e-08	genus.Allisonella.id.2174	0.00176212	32.3707
rs35778461	T	C	0.146679	0.0297186	1.21e-06	genus.Allisonella.id.2174	0.00132649	24.3574
rs6742198	A	G	0.149152	0.0316484	3.35e-06	genus.Allisonella.id.2174	0.00120956	22.2078
rs1901739	G	T	0.115769	0.0248626	3.59e-06	genus.Allisonella.id.2174	0.0011808	21.679
rs76904847	A	G	0.148523	0.0334857	6.09e-06	genus.Allisonella.id.2174	0.00107154	19.6709
rs35110698	C	T	-0.146322	0.0320852	5.72e-06	genus.Allisonella.id.2174	0.00113271	20.7951
rs7898615	G	T	0.167966	0.0373586	8.87e-06	genus.Allisonella.id.2174	0.00110099	20.2123
rs594561	T	C	0.112231	0.0251681	9.41e-06	genus.Allisonella.id.2174	0.00108306	19.8827
rs685403	C	G	-0.175203	0.0404474	4.88e-06	genus.Allisonella.id.2174	0.00102202	18.761
rs12675596	T	G	0.145669	0.0290678	9.64e-07	genus.Alloprevotella.id.961	0.00136746	25.1109
rs58212166	G	A	-0.161506	0.0359102	7.94e-06	genus.Alloprevotella.id.961	0.0011017	20.2252
rs34619204	A	G	-0.156037	0.0344392	8.84e-06	genus.Alloprevotella.id.961	0.00111805	20.5258
rs17380632	T	A	0.125564	0.0280409	9.27e-06	genus.Alloprevotella.id.961	0.00109212	20.0493
rs4680035	G	A	-0.119599	0.0259446	4.99e-06	genus.Alloprevotella.id.961	0.00115734	21.248
rs4364940	G	A	0.126418	0.0282207	8.58e-06	genus.Alloprevotella.id.961	0.00109296	20.0647
rs2154444	G	T	0.138234	0.0308961	8.37e-06	genus.Alloprevotella.id.961	0.00109031	20.016
rs816292	C	T	-0.113003	0.02204	2.64e-07	genus.Anaerofilum.id.2053	0.0014313	26.2848
rs79598899	T	C	0.182586	0.0357284	3.75e-07	genus.Anaerofilum.id.2053	0.00142196	26.1131
rs4506496	A	G	0.10309	0.0212861	1.49e-06	genus.Anaerofilum.id.2053	0.00127728	23.4526
rs712981	C	A	0.10076	0.0202902	6.83e-07	genus.Anaerofilum.id.2053	0.00134281	24.6576
rs17105491	C	G	-0.193107	0.0411187	1.57e-06	genus.Anaerofilum.id.2053	0.00120115	22.0533
rs10794359	C	T	-0.0953524	0.02006	2.23e-06	genus.Anaerofilum.id.2053	0.00123046	22.592
rs17096874	T	C	-0.126337	0.0268919	2.86e-06	genus.Anaerofilum.id.2053	0.00120198	22.0684
rs356049	A	G	0.132603	0.0289802	6.56e-06	genus.Anaerofilum.id.2053	0.00114027	20.9342
rs1563175	C	A	0.0923834	0.0202157	5.54e-06	genus.Anaerofilum.id.2053	0.00113741	20.8815
rs17012738	G	T	0.0903417	0.0200239	7.24e-06	genus.Anaerofilum.id.2053	0.00110866	20.3531
rs9299345	C	T	-0.1364	0.0302372	8.04e-06	genus.Anaerofilum.id.2053	0.00110831	20.3468
rs4244069	A	G	-0.146775	0.0326594	9.81e-06	genus.Anaerofilum.id.2053	0.00110004	20.1947
rs7193624	T	C	0.0750642	0.0150723	5.35e-07	genus.Anaerostipes.id.1991	0.00135057	24.8003
rs2804244	G	A	-0.053089	0.0110983	2.04e-06	genus.Anaerostipes.id.1991	0.00124611	22.8798
rs62215703	A	G	0.0644965	0.0136702	1.98e-06	genus.Anaerostipes.id.1991	0.00121226	22.2575
rs2396460	C	T	-0.0512653	0.0109555	2.91e-06	genus.Anaerostipes.id.1991	0.00119251	21.8943
rs3900776	A	G	-0.110013	0.0236302	2.75e-06	genus.Anaerostipes.id.1991	0.00118044	21.6725
rs2014785	C	T	0.0515687	0.0112199	4.68e-06	genus.Anaerostipes.id.1991	0.00115053	21.1227
rs62157625	C	T	0.088573	0.0185548	1.45e-06	genus.Anaerostipes.id.1991	0.00124095	22.7847
rs6726833	A	C	-0.0877497	0.0189408	3.32e-06	genus.Anaerostipes.id.1991	0.00116892	21.4608
rs6474958	G	A	-0.0500065	0.0112001	6.74e-06	genus.Anaerostipes.id.1991	0.00108577	19.9325
rs6854026	C	T	-0.0508482	0.0109075	3.2e-06	genus.Anaerostipes.id.1991	0.00118355	21.7296
rs78735375	C	A	-0.137429	0.0305304	5.33e-06	genus.Anaerostipes.id.1991	0.00110359	20.2601
rs7823228	C	G	-0.0621085	0.0136614	5.84e-06	genus.Anaerostipes.id.1991	0.0011257	20.6663
rs13376554	T	A	0.197389	0.0458642	7.72e-06	genus.Anaerostipes.id.1991	0.00100893	18.5204
rs60983350	A	G	-0.0539901	0.0116575	4.42e-06	genus.Anaerostipes.id.1991	0.00116818	21.447
rs10502061	G	A	0.0835752	0.0192017	7.94e-06	genus.Anaerostipes.id.1991	0.00103188	18.9422
rs6563550	C	T	0.0877135	0.0176745	2.35e-07	genus.Anaerotruncus.id.2054	0.00134109	24.6259
rs8005030	T	C	0.0554447	0.0117854	2.28e-06	genus.Anaerotruncus.id.2054	0.00120533	22.13
rs4669806	T	G	0.0576389	0.0122994	2.42e-06	genus.Anaerotruncus.id.2054	0.00119604	21.9592
rs10150232	G	A	0.0567088	0.0124877	6.68e-06	genus.Anaerotruncus.id.2054	0.00112318	20.62
rs1272208	T	G	-0.0611743	0.0129831	4.28e-06	genus.Anaerotruncus.id.2054	0.00120909	22.1991
rs12056802	G	C	0.0774194	0.0177178	6.13e-06	genus.Anaerotruncus.id.2054	0.00103999	19.0912
rs11018566	G	A	-0.156465	0.0366032	6.14e-06	genus.Anaerotruncus.id.2054	0.000995325	18.2705
rs7675045	T	A	-0.0497815	0.0110573	6.92e-06	genus.Anaerotruncus.id.2054	0.00110397	20.2669
rs1431492	T	C	-0.0654996	0.0146188	7.36e-06	genus.Anaerotruncus.id.2054	0.0010934	20.0727
rs9347879	C	T	0.050618	0.011049	4.22e-06	genus.Anaerotruncus.id.2054	0.00114306	20.9854
rs17734739	C	T	0.0660052	0.014908	7.43e-06	genus.Anaerotruncus.id.2054	0.00106771	19.6006
rs6494922	G	A	0.0903106	0.0202257	6.62e-06	genus.Anaerotruncus.id.2054	0.00108593	19.9354
rs34449434	C	A	-0.0497004	0.0113402	9.85e-06	genus.Anaerotruncus.id.2054	0.00104622	19.2057
rs7155595	A	C	0.0539336	0.0118903	7.55e-06	genus.Anaerotruncus.id.2054	0.00112059	20.5725
rs115414803	C	A	-0.144356	0.0317524	6.83e-06	genus.Anaerotruncus.id.2054	0.00112571	20.6666
rs2704155	A	T	-0.106235	0.0234815	5.42e-06	genus.Anaerotruncus.id.2054	0.0011148	20.4661
rs6795673	T	C	0.0538565	0.0105251	3.38e-07	genus.Bacteroides.id.918	0.00142562	26.1803
rs28757219	A	T	0.0818398	0.0170319	1.29e-06	genus.Bacteroides.id.918	0.00125736	23.0865
rs9507307	T	C	0.0604456	0.0129128	2.13e-06	genus.Bacteroides.id.918	0.00119336	21.91
rs66474973	T	G	0.0812515	0.0164479	6.81e-07	genus.Bacteroides.id.918	0.00132882	24.4003
rs11585893	G	A	-0.0740746	0.0147633	1.8e-06	genus.Bacteroides.id.918	0.0013708	25.1723
rs495004	G	C	-0.0607475	0.0129865	3.42e-06	genus.Bacteroides.id.918	0.00119166	21.8788
rs17619981	G	T	0.0880978	0.0187002	2.69e-06	genus.Bacteroides.id.918	0.00120868	22.1916
rs2023437	C	T	-0.0782324	0.0167634	5.02e-06	genus.Bacteroides.id.918	0.00118614	21.7772
rs66710942	T	C	0.0488038	0.0107412	5.86e-06	genus.Bacteroides.id.918	0.00112438	20.6421
rs13207588	G	A	-0.059205	0.0131195	7.49e-06	genus.Bacteroides.id.918	0.00110918	20.3628
rs2366421	A	T	-0.0528153	0.0117124	7.65e-06	genus.Bacteroides.id.918	0.0011075	20.3319
rs1340391	C	T	-0.0592004	0.0132244	6.73e-06	genus.Bacteroides.id.918	0.0010915	20.0377
rs2276875	G	A	-0.0697176	0.0139537	4.65e-07	genus.Barnesiella.id.944	0.0013593	24.9608
rs2428166	A	G	-0.165859	0.0337309	8.51e-07	genus.Barnesiella.id.944	0.00131659	24.1754
rs60316894	T	C	-0.121478	0.025184	1.19e-06	genus.Barnesiella.id.944	0.00126706	23.2649
rs35177866	G	A	0.0917125	0.0190133	2.95e-06	genus.Barnesiella.id.944	0.00126704	23.2645
rs13242616	C	T	-0.0583747	0.0123176	2.29e-06	genus.Barnesiella.id.944	0.00122312	22.457
rs79795328	G	A	-0.0818645	0.0176441	4.23e-06	genus.Barnesiella.id.944	0.00117242	21.5251
rs2057922	C	G	0.0915241	0.0194623	3.83e-06	genus.Barnesiella.id.944	0.00120437	22.1124
rs199035	A	G	0.0559495	0.0119716	3e-06	genus.Barnesiella.id.944	0.00118953	21.8395
rs62251337	G	A	-0.0690763	0.0149374	4.24e-06	genus.Barnesiella.id.944	0.00116467	21.3826
rs77455852	G	T	-0.0891491	0.0195601	3.16e-06	genus.Barnesiella.id.944	0.00113137	20.7705
rs11155559	C	T	0.0956023	0.0212961	8.92e-06	genus.Barnesiella.id.944	0.00109764	20.1507
rs12909713	T	C	-0.0550716	0.0120039	4.95e-06	genus.Barnesiella.id.944	0.00114634	21.0457
rs113258194	G	A	0.098992	0.0214121	7.31e-06	genus.Barnesiella.id.944	0.00116406	21.3715
rs28479800	T	A	-0.09152	0.0210002	7.93e-06	genus.Barnesiella.id.944	0.00103451	18.9905
rs76181748	T	C	-0.0778559	0.017164	6.78e-06	genus.Barnesiella.id.944	0.00112063	20.5731
rs72684847	C	T	-0.114369	0.0253873	6.76e-06	genus.Barnesiella.id.944	0.00110536	20.2926
rs28418786	G	C	-0.0791324	0.0174957	6.48e-06	genus.Barnesiella.id.944	0.0011142	20.455
rs182549	T	C	0.119703	0.0127294	1.28e-20	genus.Bifidobacterium.id.436	0.00479856	88.4203
rs7322849	C	T	0.112428	0.0201813	1.08e-08	genus.Bifidobacterium.id.436	0.00168936	31.0319
rs10841473	C	G	-0.0624207	0.0129438	1.65e-06	genus.Bifidobacterium.id.436	0.00126643	23.2532
rs56108664	C	T	0.0729971	0.0157926	2.44e-06	genus.Bifidobacterium.id.436	0.00116359	21.3628
rs2686790	C	T	0.070741	0.0157926	7.5e-06	genus.Bifidobacterium.id.436	0.00109285	20.0626
rs4567981	A	T	0.0562084	0.0117923	1.93e-06	genus.Bifidobacterium.id.436	0.00123728	22.7173
rs2491158	A	G	0.0712624	0.015983	8.05e-06	genus.Bifidobacterium.id.436	0.00108277	19.8773
rs76671854	G	C	-0.0846055	0.0184003	3.96e-06	genus.Bifidobacterium.id.436	0.00115145	21.1397
rs75344046	T	C	0.232354	0.0505979	4.86e-06	genus.Bifidobacterium.id.436	0.00114852	21.0857
rs540489	G	T	-0.0637641	0.0138746	5.19e-06	genus.Bifidobacterium.id.436	0.0011503	21.1186
rs857444	T	C	0.0558234	0.0121219	3.57e-06	genus.Bifidobacterium.id.436	0.00115502	21.2052
rs12022129	A	G	0.0619356	0.0138937	8e-06	genus.Bifidobacterium.id.436	0.00108236	19.8699
rs62181700	A	G	-0.0624643	0.0131205	2.17e-06	genus.Bifidobacterium.id.436	0.00123431	22.6628
rs55888705	G	A	0.0546319	0.0121139	6.67e-06	genus.Bifidobacterium.id.436	0.00110776	20.3367
rs5746486	C	T	-0.0536216	0.0120801	9e-06	genus.Bifidobacterium.id.436	0.00107319	19.7013
rs73797465	G	T	-0.0953566	0.0209236	4.38e-06	genus.Bifidobacterium.id.436	0.00113119	20.7673
rs116261629	C	G	0.128112	0.0261358	8.62e-07	genus.Bilophila.id.3170	0.0013084	24.0249
rs1571225	T	C	0.0826826	0.0170621	1.12e-06	genus.Bilophila.id.3170	0.00127881	23.4808
rs3827020	T	C	0.0766479	0.0160642	1.79e-06	genus.Bilophila.id.3170	0.00123978	22.7632
rs1241171	A	G	-0.0692654	0.0150148	4.24e-06	genus.Bilophila.id.3170	0.00115902	21.2787
rs7802841	A	C	0.0670097	0.0137701	1.77e-06	genus.Bilophila.id.3170	0.00128957	23.6786
rs8013541	T	A	-0.0571991	0.0125673	5.48e-06	genus.Bilophila.id.3170	0.00112825	20.7132
rs6793291	A	C	0.112729	0.0241633	3.11e-06	genus.Bilophila.id.3170	0.00118535	21.7627
rs1917709	T	A	0.118509	0.026742	7.37e-06	genus.Bilophila.id.3170	0.00106968	19.6369
rs542415	C	T	-0.0613623	0.0133436	4.71e-06	genus.Bilophila.id.3170	0.00115175	21.1451
rs72676854	C	T	0.123209	0.026882	5.62e-06	genus.Bilophila.id.3170	0.00114409	21.0045
rs4798126	A	G	0.073288	0.016799	7.15e-06	genus.Bilophila.id.3170	0.00103669	19.0306
rs1969927	A	G	0.0564589	0.0126935	9.07e-06	genus.Bilophila.id.3170	0.00107755	19.7813
rs60178956	A	G	-0.0624818	0.0141485	8.06e-06	genus.Bilophila.id.3170	0.00106225	19.5002
rs2728491	T	G	-0.0627416	0.0139456	6.33e-06	genus.Bilophila.id.3170	0.00110244	20.2389
rs2713349	T	A	0.0617228	0.0140174	8.63e-06	genus.Bilophila.id.3170	0.00105608	19.3869
rs9899990	G	A	-0.102702	0.0233878	9.07e-06	genus.Bilophila.id.3170	0.00105033	19.2812
rs11069458	C	T	-0.0680947	0.015503	7.72e-06	genus.Bilophila.id.3170	0.00105085	19.2907
rs11149971	T	C	0.117605	0.02339	1.04e-06	genus.Blautia.id.1992	0.00137655	25.278
rs12453000	T	C	0.0625335	0.0129987	1.26e-06	genus.Blautia.id.1992	0.00126031	23.1407
rs115043014	A	G	-0.206605	0.043992	5.19e-06	genus.Blautia.id.1992	0.0012012	22.0541
rs67794373	T	C	0.0601709	0.0123443	1e-06	genus.Blautia.id.1992	0.00129384	23.7571
rs117001700	C	T	0.196414	0.0441122	8.84e-06	genus.Blautia.id.1992	0.00107984	19.8235
rs72973581	G	A	0.125169	0.0265408	1.74e-06	genus.Blautia.id.1992	0.00121127	22.2392
rs4926264	C	T	0.0826207	0.0178239	5.1e-06	genus.Blautia.id.1992	0.00117021	21.4845
rs7860714	G	A	-0.0502178	0.0109853	4.09e-06	genus.Blautia.id.1992	0.00113815	20.8952
rs682885	G	A	-0.0493376	0.0107359	4.49e-06	genus.Blautia.id.1992	0.00115022	21.1171
rs2788271	G	T	-0.0575596	0.0133492	7.16e-06	genus.Blautia.id.1992	0.00101272	18.59
rs113271346	T	C	0.0782682	0.0172116	6.85e-06	genus.Blautia.id.1992	0.00112626	20.6766
rs3005511	G	A	0.0501085	0.0110768	6.19e-06	genus.Blautia.id.1992	0.00111459	20.4621
rs16892041	C	T	-0.0622605	0.0141804	8.82e-06	genus.Blautia.id.1992	0.00105001	19.2753
rs56221232	C	T	0.0828027	0.0167401	7.62e-07	genus.Butyricicoccus.id.2055	0.00133228	24.464
rs2017189	T	G	-0.0506956	0.011024	3.87e-06	genus.Butyricicoccus.id.2055	0.00115176	21.1453
rs7322368	C	T	0.0815733	0.0183167	5.52e-06	genus.Butyricicoccus.id.2055	0.00108028	19.8316
rs75238760	A	T	0.0619423	0.0139942	6.8e-06	genus.Butyricicoccus.id.2055	0.00106713	19.5899
rs12585793	C	T	-0.262206	0.0564729	5.79e-06	genus.Butyricicoccus.id.2055	0.00117408	21.5555
rs62478070	G	T	0.224039	0.0494959	5.94e-06	genus.Butyricicoccus.id.2055	0.0011159	20.4862
rs4962426	T	G	0.0614216	0.0135979	7.38e-06	genus.Butyricicoccus.id.2055	0.00111126	20.4009
rs10084203	G	A	0.0549699	0.0123563	8.59e-06	genus.Butyricicoccus.id.2055	0.00107797	19.7892
rs12034718	G	A	0.0701199	0.0158214	9.58e-06	genus.Butyricicoccus.id.2055	0.00106987	19.6403
rs113054641	A	G	-0.144881	0.0274574	1.74e-07	genus.Butyricimonas.id.945	0.00151582	27.8392
rs62390301	C	T	-0.0872983	0.0174893	7.42e-07	genus.Butyricimonas.id.945	0.00135668	24.9127
rs7083431	C	A	0.0703539	0.0144439	8.85e-07	genus.Butyricimonas.id.945	0.00129196	23.7226
rs2642760	C	G	0.0713357	0.0145396	8.58e-07	genus.Butyricimonas.id.945	0.00131082	24.0693
rs782080	A	T	0.0653488	0.0137973	2.23e-06	genus.Butyricimonas.id.945	0.00122167	22.4304
rs1862649	A	G	0.113124	0.0248176	4.76e-06	genus.Butyricimonas.id.945	0.00113161	20.775
rs12304031	A	G	-0.086278	0.0196846	6.7e-06	genus.Butyricimonas.id.945	0.00104639	19.2087
rs71428626	T	G	-0.133188	0.0289905	4.8e-06	genus.Butyricimonas.id.945	0.00114953	21.1044
rs78453362	G	A	-0.14948	0.0327073	4.06e-06	genus.Butyricimonas.id.945	0.00113759	20.8848
rs326049	G	C	0.0759694	0.0167617	8.19e-06	genus.Butyricimonas.id.945	0.0011188	20.5396
rs62130338	A	G	-0.0732608	0.0158324	3.9e-06	genus.Butyricimonas.id.945	0.00116612	21.4093
rs9657374	T	C	0.0680719	0.0148172	4.5e-06	genus.Butyricimonas.id.945	0.00114948	21.1035
rs12458763	C	A	0.122037	0.0269587	6.37e-06	genus.Butyricimonas.id.945	0.00111609	20.4897
rs2114713	T	G	0.062721	0.0138998	6.88e-06	genus.Butyricimonas.id.945	0.00110899	20.3593
rs270727	C	G	-0.0694173	0.0150795	5.38e-06	genus.Butyricimonas.id.945	0.00115414	21.189
rs72814525	G	A	0.0664154	0.0149766	8.25e-06	genus.Butyricimonas.id.945	0.00107114	19.6636
rs11228830	G	A	0.135265	0.0298411	6.55e-06	genus.Butyricimonas.id.945	0.00111906	20.5443
rs72723662	T	C	0.224078	0.0449336	7.86e-07	genus.Butyrivibrio.id.1993	0.00135415	24.8662
rs7412979	G	C	0.186779	0.0389112	1.71e-06	genus.Butyrivibrio.id.1993	0.00125476	23.0387
rs7752361	G	A	-0.11923	0.0239975	7.69e-07	genus.Butyrivibrio.id.1993	0.00134418	24.6828
rs4537857	C	T	-0.12459	0.0260992	1.8e-06	genus.Butyrivibrio.id.1993	0.001241	22.7858
rs11761679	C	T	0.154775	0.0321539	2.2e-06	genus.Butyrivibrio.id.1993	0.00126179	23.168
rs16941336	T	C	0.127488	0.0267936	1.53e-06	genus.Butyrivibrio.id.1993	0.00123293	22.6374
rs77356209	C	T	0.216874	0.0483299	6.66e-06	genus.Butyrivibrio.id.1993	0.00109675	20.1343
rs74622183	G	A	-0.201027	0.0428204	2.46e-06	genus.Butyrivibrio.id.1993	0.00120029	22.0374
rs7763512	A	G	0.119846	0.0253367	3.11e-06	genus.Butyrivibrio.id.1993	0.00121847	22.3716
rs142855850	G	A	0.205013	0.0457138	6.86e-06	genus.Butyrivibrio.id.1993	0.00109545	20.1105
rs9349693	G	A	0.117973	0.0259861	5.55e-06	genus.Butyrivibrio.id.1993	0.00112252	20.608
rs486484	G	A	-0.108349	0.0240008	6.61e-06	genus.Butyrivibrio.id.1993	0.00110998	20.3774
rs17163238	A	G	0.140987	0.0309117	5.51e-06	genus.Butyrivibrio.id.1993	0.00113297	20.8
rs4928024	G	A	-0.17471	0.0389333	8.19e-06	genus.Butyrivibrio.id.1993	0.00109678	20.1348
rs1007475	T	G	0.118065	0.0261271	7.92e-06	genus.Butyrivibrio.id.1993	0.0011122	20.4181
rs16934069	C	T	-0.133784	0.0299444	8.86e-06	genus.Butyrivibrio.id.1993	0.0010872	19.9587
rs61825792	C	T	0.112199	0.0231856	1.37e-06	genus.CandidatusSoleaferrea.id.11350	0.00127523	23.4151
rs10090365	G	A	-0.0834413	0.0180989	4.17e-06	genus.CandidatusSoleaferrea.id.11350	0.00115759	21.2526
rs4678258	C	T	0.0986136	0.0215646	5.53e-06	genus.CandidatusSoleaferrea.id.11350	0.00113893	20.9094
rs10108780	G	A	-0.092834	0.0199807	3.64e-06	genus.CandidatusSoleaferrea.id.11350	0.00117567	21.5848
rs386526	G	C	0.0818459	0.0180086	8.33e-06	genus.CandidatusSoleaferrea.id.11350	0.00112498	20.6531
rs36155147	T	C	0.104966	0.0240995	5.41e-06	genus.CandidatusSoleaferrea.id.11350	0.00103332	18.9685
rs6881988	C	G	-0.0819131	0.018185	9.23e-06	genus.CandidatusSoleaferrea.id.11350	0.00110509	20.2876
rs11153159	C	G	-0.12805	0.0285446	4.42e-06	genus.CandidatusSoleaferrea.id.11350	0.00109606	20.1216
rs10809135	C	T	0.0834858	0.0182426	5.47e-06	genus.CandidatusSoleaferrea.id.11350	0.00114066	20.9413
rs9973954	G	A	0.0892075	0.0195401	5.95e-06	genus.CandidatusSoleaferrea.id.11350	0.00113515	20.8401
rs6489992	G	A	-0.0840437	0.0187031	7.89e-06	genus.CandidatusSoleaferrea.id.11350	0.00109979	20.1901
rs6494306	G	A	-0.0969304	0.0214221	5.8e-06	genus.CandidatusSoleaferrea.id.11350	0.0011151	20.4715
rs12500231	T	A	0.0813853	0.0182696	7.68e-06	genus.CandidatusSoleaferrea.id.11350	0.00108085	19.8422
rs7400877	C	T	-0.0951085	0.0212799	9.29e-06	genus.CandidatusSoleaferrea.id.11350	0.001088	19.9734
rs2193878	A	T	0.228255	0.0509241	9.46e-06	genus.CandidatusSoleaferrea.id.11350	0.00109426	20.0884
rs830149	G	C	0.184647	0.0397237	9.58e-06	genus.CandidatusSoleaferrea.id.11350	0.00117672	21.604
rs12404911	T	C	0.140717	0.0304142	2.8e-06	genus.Catenibacterium.id.2153	0.00116583	21.4039
rs77285108	A	G	-0.161826	0.0353447	3.63e-06	genus.Catenibacterium.id.2153	0.00114171	20.9605
rs73128290	G	A	0.129726	0.0284563	4.29e-06	genus.Catenibacterium.id.2153	0.0011319	20.7803
rs212393	A	G	-0.135254	0.0286209	3.62e-06	genus.Catenibacterium.id.2153	0.0012162	22.3299
rs7742829	T	C	0.11411	0.0251099	5.61e-06	genus.Catenibacterium.id.2153	0.00112479	20.6496
rs999354	A	T	0.0580248	0.0117185	7.01e-07	genus.ChristensenellaceaeR.7group.id.11283	0.00133507	24.5151
rs78521377	T	C	0.124992	0.0274797	5.61e-06	genus.ChristensenellaceaeR.7group.id.11283	0.00112681	20.6867
rs62467127	T	C	0.114108	0.0251983	3.25e-06	genus.ChristensenellaceaeR.7group.id.11283	0.00111688	20.5043
rs17081797	G	A	-0.0904325	0.0204253	3.34e-06	genus.ChristensenellaceaeR.7group.id.11283	0.0010677	19.6004
rs62132810	G	A	-0.0828853	0.0179623	5.67e-06	genus.ChristensenellaceaeR.7group.id.11283	0.00115966	21.2905
rs60954665	G	T	0.049815	0.0110787	7.13e-06	genus.ChristensenellaceaeR.7group.id.11283	0.00110119	20.2159
rs10461257	G	A	-0.0551969	0.0122069	6.51e-06	genus.ChristensenellaceaeR.7group.id.11283	0.00111361	20.4442
rs79150079	A	C	0.121547	0.0270977	9.42e-06	genus.ChristensenellaceaeR.7group.id.11283	0.00109583	20.1174
rs62190261	C	A	0.0958394	0.0214723	8.74e-06	genus.ChristensenellaceaeR.7group.id.11283	0.00108508	19.9198
rs892686	G	A	0.0514099	0.011136	3.97e-06	genus.ChristensenellaceaeR.7group.id.11283	0.00116073	21.3103
rs73952017	T	C	-0.0862164	0.0194354	8.46e-06	genus.ChristensenellaceaeR.7group.id.11283	0.00107184	19.6764
rs550843	C	T	-0.0783246	0.0169209	2.05e-06	genus.Clostridiumsensustricto1.id.1873	0.00116692	21.424
rs2795528	A	G	-0.184315	0.0392204	2.72e-06	genus.Clostridiumsensustricto1.id.1873	0.00120275	22.0825
rs2817172	T	C	0.058139	0.0124492	2.77e-06	genus.Clostridiumsensustricto1.id.1873	0.00118778	21.8074
rs115807074	G	A	-0.22736	0.0492575	4.32e-06	genus.Clostridiumsensustricto1.id.1873	0.00116032	21.3027
rs116847295	T	C	0.110021	0.0246032	4.58e-06	genus.Clostridiumsensustricto1.id.1873	0.00108918	19.9952
rs12341505	A	G	0.0810718	0.0180121	4.82e-06	genus.Clostridiumsensustricto1.id.1873	0.0011034	20.2564
rs11586026	T	A	0.110967	0.0250498	8.85e-06	genus.Clostridiumsensustricto1.id.1873	0.00106884	19.6214
rs11264403	A	G	-0.139062	0.0334454	7.76e-06	genus.Clostridiumsensustricto1.id.1873	0.000941742	17.2859
rs12490337	G	C	-0.0616879	0.0137581	7.49e-06	genus.Clostridiumsensustricto1.id.1873	0.00109498	20.1018
rs9541268	A	C	0.09597	0.0197312	8.79e-07	genus.Collinsella.id.815	0.00128826	23.6546
rs2671662	G	C	-0.0567751	0.011945	2.22e-06	genus.Collinsella.id.815	0.0012303	22.589
rs73052258	A	G	0.0930178	0.0202658	1.72e-06	genus.Collinsella.id.815	0.00114737	21.0647
rs2103510	A	G	0.0786551	0.0168217	2.42e-06	genus.Collinsella.id.815	0.00119069	21.8609
rs75672793	G	A	-0.108908	0.0240522	6.14e-06	genus.Collinsella.id.815	0.00111668	20.5005
rs10890671	C	T	-0.0537401	0.0118848	6.52e-06	genus.Collinsella.id.815	0.0011136	20.4439
rs12921100	T	A	0.0563759	0.0127019	8.23e-06	genus.Collinsella.id.815	0.00107296	19.6971
rs59414781	G	C	0.0668866	0.0149773	9.15e-06	genus.Collinsella.id.815	0.00108628	19.9418
rs62448871	A	C	-0.0540309	0.0120324	6.78e-06	genus.Collinsella.id.815	0.00109825	20.1619
rs1496626	C	T	-0.0722307	0.01616	6.78e-06	genus.Collinsella.id.815	0.00108814	19.9761
rs149807560	A	C	-0.104264	0.0235841	7.1e-06	genus.Collinsella.id.815	0.00106456	19.5427
rs11597285	T	G	-0.0537947	0.0120548	9.38e-06	genus.Collinsella.id.815	0.00108464	19.9117
rs305411	G	A	0.129218	0.0264518	1.01e-06	genus.Coprobacter.id.949	0.0012995	23.8612
rs3828477	T	G	-0.091218	0.019569	2.89e-06	genus.Coprobacter.id.949	0.00118334	21.7257
rs55672356	A	T	-0.193354	0.0413815	2.74e-06	genus.Coprobacter.id.949	0.00118899	21.8297
rs143662916	T	C	0.253264	0.0540141	3.07e-06	genus.Coprobacter.id.949	0.00119733	21.9829
rs213863	T	C	-0.0887412	0.0188377	2.35e-06	genus.Coprobacter.id.949	0.00120856	22.1894
rs72821405	C	T	-0.147365	0.0319978	4.76e-06	genus.Coprobacter.id.949	0.00115518	21.2082
rs11532348	T	C	-0.103931	0.0226826	5.71e-06	genus.Coprobacter.id.949	0.00114341	20.9919
rs12996055	C	A	0.0921817	0.0209405	8.08e-06	genus.Coprobacter.id.949	0.0010555	19.3762
rs12684609	C	T	0.100827	0.0220366	6.1e-06	genus.Coprobacter.id.949	0.00114017	20.9322
rs5011652	C	G	0.0899597	0.020001	5.51e-06	genus.Coprobacter.id.949	0.00110183	20.2277
rs74919520	A	G	0.125703	0.0276296	5.76e-06	genus.Coprobacter.id.949	0.00112734	20.6964
rs28402691	C	T	0.110695	0.0251199	9.56e-06	genus.Coprobacter.id.949	0.0010577	19.4167
rs189356	A	G	0.0781125	0.0171916	6.26e-06	genus.Coprobacter.id.949	0.0011244	20.6424
rs76001613	G	C	0.21591	0.0493019	9.13e-06	genus.Coprobacter.id.949	0.00104464	19.1767
rs4277593	A	G	-0.0585649	0.0109914	1.14e-07	genus.Coprococcus1.id.11301	0.00154561	28.3873
rs56405618	G	A	-0.08963	0.0186508	1.57e-06	genus.Coprococcus1.id.11301	0.00125767	23.0921
rs74101919	C	T	-0.0718989	0.0144651	1.03e-06	genus.Coprococcus1.id.11301	0.00134529	24.7032
rs1010560	A	C	0.0580232	0.0122722	1.96e-06	genus.Coprococcus1.id.11301	0.0012174	22.3519
rs73031725	C	T	0.167591	0.0355224	1.98e-06	genus.Coprococcus1.id.11301	0.00121219	22.2561
rs1519491	C	T	0.0499197	0.0113558	8.95e-06	genus.Coprococcus1.id.11301	0.00105258	19.3225
rs1576241	G	A	-0.0510343	0.0109535	3.33e-06	genus.Coprococcus1.id.11301	0.00118225	21.7058
rs73167075	C	T	0.0573137	0.0127573	8.57e-06	genus.Coprococcus1.id.11301	0.00109931	20.1814
rs12794898	T	G	0.0903299	0.0197212	4.92e-06	genus.Coprococcus1.id.11301	0.00114261	20.9772
rs946513	T	C	0.205899	0.0460018	8.62e-06	genus.Coprococcus1.id.11301	0.00109115	20.0314
rs1762123	T	C	-0.0891532	0.0198554	8.01e-06	genus.Coprococcus1.id.11301	0.0010981	20.159
rs7784490	G	C	-0.0518543	0.0113136	4.55e-06	genus.Coprococcus1.id.11301	0.00114412	21.0049
rs12886051	C	G	-0.0521782	0.0118051	8.01e-06	genus.Coprococcus1.id.11301	0.00106409	19.5341
rs2907920	G	A	0.0561173	0.0126824	7.65e-06	genus.Coprococcus1.id.11301	0.00106642	19.5769
rs59936925	T	A	0.117085	0.0233995	9.38e-07	genus.Coprococcus2.id.11302	0.00136333	25.0349
rs6677933	T	C	-0.0804405	0.0164216	1.19e-06	genus.Coprococcus2.id.11302	0.00130662	23.9922
rs1958519	A	T	0.0665288	0.0138558	1.58e-06	genus.Coprococcus2.id.11302	0.00125548	23.052
rs72680320	C	T	-0.0649382	0.013919	2.27e-06	genus.Coprococcus2.id.11302	0.00118541	21.7639
rs2482516	T	C	0.0754415	0.0164619	4.72e-06	genus.Coprococcus2.id.11302	0.00114384	20.9998
rs35890118	G	A	-0.066536	0.0147661	8.26e-06	genus.Coprococcus2.id.11302	0.00110586	20.3018
rs9426473	G	A	0.0727361	0.0161662	6.31e-06	genus.Coprococcus2.id.11302	0.00110257	20.2413
rs12634070	C	T	0.0736486	0.0164921	9.95e-06	genus.Coprococcus2.id.11302	0.00108618	19.9401
rs61823518	C	A	-0.0955381	0.0215724	6.68e-06	genus.Coprococcus2.id.11302	0.00106829	19.6113
rs10070053	G	A	0.0594312	0.0135375	7.65e-06	genus.Coprococcus2.id.11302	0.00104977	19.2709
rs8100692	C	T	0.0577411	0.0113476	4.16e-07	genus.Coprococcus3.id.11303	0.00140978	25.889
rs62481985	C	G	-0.0582385	0.0115052	4.18e-07	genus.Coprococcus3.id.11303	0.00139516	25.6203
rs178271	C	T	0.145257	0.0294239	7.81e-07	genus.Coprococcus3.id.11303	0.00132708	24.3684
rs13394391	T	C	-0.0709302	0.0150918	2.2e-06	genus.Coprococcus3.id.11303	0.00120298	22.0868
rs11080344	T	C	0.0516921	0.0113054	4.79e-06	genus.Coprococcus3.id.11303	0.00113863	20.904
rs7521171	A	G	-0.0596434	0.0129279	4.32e-06	genus.Coprococcus3.id.11303	0.00115923	21.2826
rs11077359	C	T	-0.0645443	0.0148833	9.64e-06	genus.Coprococcus3.id.11303	0.0010244	18.8048
rs13247359	A	G	0.051211	0.0113031	7.33e-06	genus.Coprococcus3.id.11303	0.00111801	20.5251
rs4575475	A	G	0.0619514	0.0137787	7.04e-06	genus.Coprococcus3.id.11303	0.00110105	20.2133
rs10810043	G	A	0.0515518	0.0115923	9.27e-06	genus.Coprococcus3.id.11303	0.00107716	19.7743
rs4677103	G	A	0.0977912	0.0197263	9.6e-07	genus.DefluviitaleaceaeUCG011.id.11287	0.00133822	24.5731
rs72731813	T	C	-0.147383	0.0293796	4.33e-07	genus.DefluviitaleaceaeUCG011.id.11287	0.00137028	25.1626
rs112893842	C	T	0.11381	0.0232806	1.45e-06	genus.DefluviitaleaceaeUCG011.id.11287	0.0013014	23.8962
rs9725395	G	A	-0.13834	0.029554	3.52e-06	genus.DefluviitaleaceaeUCG011.id.11287	0.00119328	21.9085
rs55658617	C	T	0.174369	0.0362226	2.15e-06	genus.DefluviitaleaceaeUCG011.id.11287	0.00126192	23.1703
rs9608282	G	T	0.142939	0.0299793	2.52e-06	genus.DefluviitaleaceaeUCG011.id.11287	0.001238	22.7307
rs28696126	T	A	-0.106503	0.0238473	6.63e-06	genus.DefluviitaleaceaeUCG011.id.11287	0.00108636	19.9433
rs1582238	C	T	0.0805036	0.0167257	1.57e-06	genus.DefluviitaleaceaeUCG011.id.11287	0.00126158	23.1641
rs4344384	T	G	0.0715978	0.0156309	4.83e-06	genus.DefluviitaleaceaeUCG011.id.11287	0.00114271	20.9789
rs2892880	A	G	0.0817755	0.0181686	6.83e-06	genus.DefluviitaleaceaeUCG011.id.11287	0.00110337	20.256
rs11160353	A	T	-0.0691756	0.0147285	2.7e-06	genus.Desulfovibrio.id.3173	0.00120134	22.0567
rs2853179	T	C	0.0811971	0.0174234	2.42e-06	genus.Desulfovibrio.id.3173	0.00118277	21.7153
rs16863365	G	A	0.109402	0.0226964	1.79e-06	genus.Desulfovibrio.id.3173	0.0012653	23.2324
rs12031543	C	T	-0.127185	0.0281887	6.55e-06	genus.Desulfovibrio.id.3173	0.00110877	20.3551
rs13066142	A	G	0.119141	0.0250891	3.79e-06	genus.Desulfovibrio.id.3173	0.00122806	22.5478
rs2590913	A	G	0.154496	0.0339396	6.65e-06	genus.Desulfovibrio.id.3173	0.00112857	20.7191
rs2032031	G	A	-0.0654931	0.0148681	9.14e-06	genus.Desulfovibrio.id.3173	0.00105687	19.4014
rs72647089	G	T	-0.106594	0.0239337	8.3e-06	genus.Desulfovibrio.id.3173	0.00108039	19.8336
rs7729080	A	C	-0.070287	0.0157691	9.96e-06	genus.Desulfovibrio.id.3173	0.0010821	19.865
rs4797774	A	G	0.212582	0.0470044	5.64e-06	genus.Desulfovibrio.id.3173	0.00111402	20.4516
rs6580353	C	T	0.0770979	0.0169735	4.94e-06	genus.Desulfovibrio.id.3173	0.00112371	20.6297
rs11166701	A	G	-0.0655301	0.013186	5.51e-07	genus.Dialister.id.2183	0.00134484	24.695
rs517089	A	T	0.076227	0.0170411	5.14e-06	genus.Dialister.id.2183	0.00108981	20.0067
rs4747450	A	C	0.0668509	0.0147685	5.84e-06	genus.Dialister.id.2183	0.00111598	20.4876
rs2314294	C	T	0.0865932	0.0193719	8.08e-06	genus.Dialister.id.2183	0.00108831	19.9791
rs4753063	A	G	-0.0596297	0.0130052	4.86e-06	genus.Dialister.id.2183	0.00114497	21.0206
rs2435610	C	A	0.0647131	0.0143314	5.93e-06	genus.Dialister.id.2183	0.00111052	20.3873
rs10938938	A	G	-0.0773514	0.0170915	7.37e-06	genus.Dialister.id.2183	0.00111556	20.48
rs10138457	C	T	-0.113054	0.0261933	7.88e-06	genus.Dialister.id.2183	0.00101473	18.627
rs11071887	C	T	0.0662403	0.0146315	5.91e-06	genus.Dialister.id.2183	0.00111631	20.4937
rs764177	A	C	-0.0601454	0.0135366	9.61e-06	genus.Dialister.id.2183	0.00107527	19.7396
rs76680460	A	G	-0.161296	0.0364332	8.19e-06	genus.Dialister.id.2183	0.00106755	19.5977
rs75416973	G	A	0.0727223	0.016451	9.46e-06	genus.Dialister.id.2183	0.00106436	19.5391
rs13279148	A	G	0.0715309	0.0150878	2.25e-06	genus.Dorea.id.1997	0.00122407	22.4745
rs62503162	G	A	-0.0974091	0.0194379	7.47e-07	genus.Dorea.id.1997	0.00136743	25.1103
rs12216169	A	T	0.0881722	0.0193683	5.33e-06	genus.Dorea.id.1997	0.00112873	20.722
rs73729431	T	C	-0.13745	0.0299983	3.17e-06	genus.Dorea.id.1997	0.00114341	20.9918
rs4793307	T	C	0.0574165	0.0122472	4.01e-06	genus.Dorea.id.1997	0.00119697	21.9763
rs11150408	G	T	0.0488254	0.0109063	7.06e-06	genus.Dorea.id.1997	0.00109159	20.0395
rs345219	G	T	-0.0497368	0.0112621	8.8e-06	genus.Dorea.id.1997	0.00106233	19.5017
rs62583469	A	T	-0.0634136	0.0142227	5.78e-06	genus.Dorea.id.1997	0.00108276	19.8771
rs3005511	G	A	0.0516127	0.0112852	5.29e-06	genus.Dorea.id.1997	0.00113919	20.9144
rs1899291	T	C	0.0697217	0.0150285	4.57e-06	genus.Dorea.id.1997	0.00117219	21.5209
rs3752849	A	G	0.163846	0.036608	7.68e-06	genus.Dorea.id.1997	0.00109105	20.0296
rs12537781	C	T	-0.055544	0.0125223	9.15e-06	genus.Dorea.id.1997	0.00107162	19.6725
rs3851328	G	T	-0.107774	0.0236527	4.18e-06	genus.Eggerthella.id.819	0.00113078	20.7598
rs2240838	G	A	0.0980582	0.0197653	7.36e-07	genus.Eggerthella.id.819	0.00134023	24.6102
rs2223081	A	G	0.102572	0.0221108	3.89e-06	genus.Eggerthella.id.819	0.00117203	21.5179
rs112205261	C	T	-0.188618	0.0403613	3.35e-06	genus.Eggerthella.id.819	0.00118938	21.8367
rs4985746	A	G	0.110522	0.0247653	5.71e-06	genus.Eggerthella.id.819	0.00108478	19.9144
rs1784446	A	G	0.0907728	0.0198096	5.23e-06	genus.Eggerthella.id.819	0.00114357	20.9949
rs76663501	T	C	0.175349	0.0378576	4.83e-06	genus.Eggerthella.id.819	0.00116841	21.4513
rs6430926	T	C	0.0879736	0.0197127	8.37e-06	genus.Eggerthella.id.819	0.00108478	19.9142
rs2877457	A	G	-0.093486	0.0210208	9.03e-06	genus.Eggerthella.id.819	0.00107728	19.7765
rs13070736	C	A	-0.121331	0.0272024	7.62e-06	genus.Eggerthella.id.819	0.00108358	19.8922
rs67490567	C	T	0.108495	0.0245457	8.94e-06	genus.Eggerthella.id.819	0.00106415	19.5352
rs3812426	A	G	0.106447	0.0224159	2.72e-06	genus.Eisenbergiella.id.11304	0.00122807	22.5481
rs1508033	C	A	0.091546	0.0195787	3.23e-06	genus.Eisenbergiella.id.11304	0.00119068	21.8608
rs12278566	A	T	-0.121065	0.0251658	1.65e-06	genus.Eisenbergiella.id.11304	0.00126028	23.1401
rs2683098	T	C	0.107319	0.022515	2.24e-06	genus.Eisenbergiella.id.11304	0.00123729	22.7175
rs11079158	C	T	0.100627	0.022546	7.35e-06	genus.Eisenbergiella.id.11304	0.00108497	19.9177
rs13258851	G	A	0.137001	0.0302124	7.75e-06	genus.Eisenbergiella.id.11304	0.00111994	20.5604
rs12710729	A	C	0.0893384	0.0199069	9.84e-06	genus.Eisenbergiella.id.11304	0.00109696	20.1382
rs12257723	C	A	-0.0952742	0.0211569	8.85e-06	genus.Eisenbergiella.id.11304	0.0011045	20.2768
rs4462860	A	G	0.0939071	0.0201104	4.16e-06	genus.Eisenbergiella.id.11304	0.00118751	21.8025
rs11027642	T	C	0.129006	0.0284844	4.92e-06	genus.Eisenbergiella.id.11304	0.00111717	20.5095
rs11938607	C	T	0.0978125	0.0216636	8.22e-06	genus.Eisenbergiella.id.11304	0.00111032	20.3836
rs1553971	G	T	0.120965	0.0263054	5.27e-06	genus.Eisenbergiella.id.11304	0.00115166	21.1436
rs11098863	A	T	-0.0966008	0.0162677	3.06e-09	genus.Enterorhabdus.id.820	0.001919	35.2584
rs7923280	T	A	0.0860019	0.0169148	5.24e-07	genus.Enterorhabdus.id.820	0.00140757	25.8484
rs114731706	G	T	0.182308	0.0382298	2.17e-06	genus.Enterorhabdus.id.820	0.00123843	22.7384
rs3017103	G	A	0.0980897	0.0208995	2.94e-06	genus.Enterorhabdus.id.820	0.00119965	22.0257
rs73331712	C	T	0.26199	0.055123	4.85e-06	genus.Enterorhabdus.id.820	0.00123018	22.5868
rs77655283	A	G	0.132988	0.0298306	5.88e-06	genus.Enterorhabdus.id.820	0.00108251	19.8725
rs9470637	T	A	-0.0755513	0.0166263	5.7e-06	genus.Enterorhabdus.id.820	0.00112462	20.6465
rs424715	C	T	0.0818743	0.0174855	4.41e-06	genus.Enterorhabdus.id.820	0.00119405	21.9227
rs10098492	C	T	0.132323	0.0293688	6.41e-06	genus.Enterorhabdus.id.820	0.00110565	20.2979
rs2051957	T	C	0.0843291	0.0189864	8.9e-06	genus.Enterorhabdus.id.820	0.00107449	19.7252
rs7221249	G	A	0.0839861	0.0142741	4.31e-09	genus.Erysipelatoclostridium.id.11381	0.00188407	34.6152
rs710230	C	T	0.143381	0.0281514	6.33e-07	genus.Erysipelatoclostridium.id.11381	0.00141245	25.9381
rs4697572	G	A	-0.0810636	0.0163308	7.59e-07	genus.Erysipelatoclostridium.id.11381	0.00134169	24.6371
rs58236560	T	G	-0.111157	0.0234426	2.16e-06	genus.Erysipelatoclostridium.id.11381	0.00122442	22.481
rs622418	G	A	-0.0668051	0.0143224	3.68e-06	genus.Erysipelatoclostridium.id.11381	0.00118487	21.7539
rs17804233	C	T	-0.0662914	0.0144203	4.59e-06	genus.Erysipelatoclostridium.id.11381	0.00115097	21.1309
rs1434153	A	G	-0.0684526	0.0152443	6.85e-06	genus.Erysipelatoclostridium.id.11381	0.00109822	20.1612
rs340991	G	A	-0.0740482	0.0158891	3.75e-06	genus.Erysipelatoclostridium.id.11381	0.00118281	21.716
rs6474512	C	A	0.067015	0.0143201	3.02e-06	genus.Erysipelatoclostridium.id.11381	0.0011927	21.8979
rs9590927	A	G	-0.0646003	0.0143479	6.39e-06	genus.Erysipelatoclostridium.id.11381	0.0011041	20.2695
rs61806970	T	C	0.142548	0.0320688	9.09e-06	genus.Erysipelatoclostridium.id.11381	0.00107619	19.7565
rs45480394	G	T	-0.0687134	0.0151835	7.66e-06	genus.Erysipelatoclostridium.id.11381	0.00111546	20.4781
rs2901723	A	C	0.0641339	0.0144295	8.79e-06	genus.Erysipelatoclostridium.id.11381	0.00107599	19.7527
rs34528142	G	C	-0.0875551	0.0195556	6.13e-06	genus.Erysipelatoclostridium.id.11381	0.00109181	20.0434
rs16936671	T	C	-0.0968026	0.0217883	6.04e-06	genus.Erysipelatoclostridium.id.11381	0.00107513	19.737
rs3804326	G	A	0.14147	0.0336352	9.85e-06	genus.Erysipelatoclostridium.id.11381	0.000963658	17.6886
rs28568391	G	A	-0.0583911	0.0118741	6.42e-07	genus.ErysipelotrichaceaeUCG003.id.11384	0.00131681	24.1795
rs11994308	T	C	0.115417	0.0242503	1.33e-06	genus.ErysipelotrichaceaeUCG003.id.11384	0.0012336	22.6497
rs76502207	C	T	0.144844	0.0289929	6.41e-07	genus.ErysipelotrichaceaeUCG003.id.11384	0.00135902	24.9556
rs10164067	G	T	-0.10326	0.0212405	1.13e-06	genus.ErysipelotrichaceaeUCG003.id.11384	0.001287	23.6313
rs8053479	G	A	-0.0838212	0.0186509	5.83e-06	genus.ErysipelotrichaceaeUCG003.id.11384	0.00110009	20.1958
rs17798136	A	G	0.158818	0.0347674	3.24e-06	genus.ErysipelotrichaceaeUCG003.id.11384	0.00113647	20.8643
rs59104037	G	A	-0.0951263	0.0204742	4.48e-06	genus.ErysipelotrichaceaeUCG003.id.11384	0.00117564	21.5844
rs11666127	G	A	-0.0719187	0.0161371	7.9e-06	genus.ErysipelotrichaceaeUCG003.id.11384	0.00108185	19.8604
rs62403464	C	T	-0.0731743	0.0156516	3.44e-06	genus.ErysipelotrichaceaeUCG003.id.11384	0.00119038	21.8552
rs59068084	G	T	0.0564772	0.0120224	3.12e-06	genus.ErysipelotrichaceaeUCG003.id.11384	0.00120183	22.0657
rs73074432	T	C	0.072154	0.0164378	9.99e-06	genus.ErysipelotrichaceaeUCG003.id.11384	0.00104949	19.2658
rs4758231	T	G	-0.0551754	0.0122047	6.55e-06	genus.ErysipelotrichaceaeUCG003.id.11384	0.00111316	20.4358
rs74988980	A	G	-0.133141	0.0348574	8.64e-06	genus.ErysipelotrichaceaeUCG003.id.11384	0.00079486	14.5877
rs75949021	C	T	-0.169667	0.0374238	3.58e-06	genus.ErysipelotrichaceaeUCG003.id.11384	0.00111947	20.5519
rs6875357	T	C	0.165673	0.0353831	6.7e-06	genus.ErysipelotrichaceaeUCG003.id.11384	0.00119398	21.9213
rs79396538	G	C	0.0848148	0.0191146	8.63e-06	genus.ErysipelotrichaceaeUCG003.id.11384	0.00107237	19.6863
rs12251396	G	A	-0.0705399	0.0158766	9.52e-06	genus.ErysipelotrichaceaeUCG003.id.11384	0.0010752	19.7382
rs2267739	C	G	0.115505	0.0237628	1.42e-06	genus.Escherichia.Shigella.id.3504	0.00128663	23.6245
rs1154904	G	A	-0.0613376	0.0130644	3.04e-06	genus.Escherichia.Shigella.id.3504	0.00120047	22.0407
rs73208162	G	A	-0.119296	0.024839	2.19e-06	genus.Escherichia.Shigella.id.3504	0.00125613	23.064
rs113513883	G	A	0.172283	0.038041	5.28e-06	genus.Escherichia.Shigella.id.3504	0.00111711	20.5085
rs7502686	C	G	-0.136384	0.0302576	5.9e-06	genus.Escherichia.Shigella.id.3504	0.00110656	20.3146
rs57024273	C	T	0.0626172	0.0139919	9.7e-06	genus.Escherichia.Shigella.id.3504	0.00109085	20.0258
rs113127095	G	A	0.151009	0.0323434	3.33e-06	genus.Escherichia.Shigella.id.3504	0.00118719	21.7966
rs117092367	T	A	0.117362	0.0264533	9.65e-06	genus.Escherichia.Shigella.id.3504	0.00107208	19.681
rs112767262	C	T	0.0732963	0.0163589	8.21e-06	genus.Escherichia.Shigella.id.3504	0.00109341	20.0729
rs11706043	A	T	0.075657	0.0164155	5.87e-06	genus.Escherichia.Shigella.id.3504	0.00115688	21.2394
rs592299	C	T	-0.0592004	0.0129486	4.77e-06	genus.Escherichia.Shigella.id.3504	0.00113843	20.9004
rs4731451	A	G	-0.0609885	0.0135157	7.47e-06	genus.Escherichia.Shigella.id.3504	0.00110902	20.3597
rs35555519	G	C	0.101976	0.0222883	4.92e-06	genus.Escherichia.Shigella.id.3504	0.00114011	20.9312
rs118526	A	C	-0.0594401	0.013598	8e-06	genus.Escherichia.Shigella.id.3504	0.00104078	19.1056
rs2798105	G	A	-0.100851	0.0222045	8.25e-06	genus.Escherichia.Shigella.id.3504	0.00112354	20.6267
rs12320842	G	C	0.094833	0.0163962	7.57e-09	genus.Faecalibacterium.id.2057	0.00182071	33.449
rs6910935	G	A	0.134864	0.0277032	1.38e-06	genus.Faecalibacterium.id.2057	0.00129054	23.6966
rs1271565	T	C	-0.0576251	0.0119649	1.3e-06	genus.Faecalibacterium.id.2057	0.00126315	23.193
rs75499067	T	C	0.227585	0.0465522	1.76e-06	genus.Faecalibacterium.id.2057	0.00130149	23.8978
rs9536330	C	T	-0.048317	0.010797	5.33e-06	genus.Faecalibacterium.id.2057	0.00109074	20.0238
rs28376661	G	C	0.0504817	0.0109368	3.66e-06	genus.Faecalibacterium.id.2057	0.00116034	21.303
rs10927394	T	G	-0.232262	0.0512364	7.02e-06	genus.Faecalibacterium.id.2057	0.00111921	20.5472
rs114946999	T	C	-0.0861565	0.01896	5.7e-06	genus.Faecalibacterium.id.2057	0.00112463	20.6467
rs79656633	C	T	0.145631	0.0323019	8.14e-06	genus.Faecalibacterium.id.2057	0.00110706	20.3237
rs61875484	G	C	0.0817953	0.018369	9.18e-06	genus.Faecalibacterium.id.2057	0.00107998	19.8261
rs12753492	C	A	0.0641305	0.0149933	8.8e-06	genus.Faecalibacterium.id.2057	0.000996552	18.293
rs2835874	C	T	-0.0866356	0.0196496	7.54e-06	genus.Faecalibacterium.id.2057	0.00105883	19.4374
rs11776390	C	T	-0.078354	0.017183	6.4e-06	genus.Faecalibacterium.id.2057	0.00113248	20.791
rs9852893	G	C	0.0657834	0.0129056	3.88e-07	genus.FamilyXIIIAD3011group.id.11293	0.00141469	25.9793
rs62200412	T	C	-0.0800851	0.0163834	5.8e-07	genus.FamilyXIIIAD3011group.id.11293	0.00130116	23.8917
rs16840310	G	A	-0.0608052	0.0122149	6.75e-07	genus.FamilyXIIIAD3011group.id.11293	0.00134932	24.7773
rs72730932	A	C	-0.0899559	0.0177107	6.89e-07	genus.FamilyXIIIAD3011group.id.11293	0.00140469	25.7954
rs16940167	T	C	0.0732552	0.0159898	3.91e-06	genus.FamilyXIIIAD3011group.id.11293	0.00114313	20.9867
rs17156849	A	G	-0.112891	0.0245292	4.19e-06	genus.FamilyXIIIAD3011group.id.11293	0.00115358	21.1789
rs62029761	G	A	0.128753	0.0276002	3.89e-06	genus.FamilyXIIIAD3011group.id.11293	0.00118516	21.7592
rs11736617	A	G	-0.0759493	0.0172101	9.02e-06	genus.FamilyXIIIAD3011group.id.11293	0.00106077	19.4731
rs12812672	C	T	-0.096065	0.020828	2.56e-06	genus.FamilyXIIIAD3011group.id.11293	0.00115859	21.271
rs9276029	G	A	-0.0811384	0.0185669	8.93e-06	genus.FamilyXIIIAD3011group.id.11293	0.00104022	19.0954
rs12911842	T	A	-0.0811976	0.0183335	6.91e-06	genus.FamilyXIIIAD3011group.id.11293	0.00106839	19.6131
rs149302	C	T	-0.0645635	0.0143225	7.48e-06	genus.FamilyXIIIAD3011group.id.11293	0.00110677	20.3184
rs9837139	G	A	0.10752	0.0240482	8.71e-06	genus.FamilyXIIIAD3011group.id.11293	0.00108879	19.988
rs739451	T	C	0.0649589	0.0147534	7.88e-06	genus.FamilyXIIIAD3011group.id.11293	0.00105593	19.3841
rs11126423	T	C	0.0904399	0.0196301	5.91e-06	genus.FamilyXIIIAD3011group.id.11293	0.00115604	21.2239
rs1426266	C	T	-0.0665521	0.0137151	1.25e-06	genus.FamilyXIIIUCG001.id.11294	0.00128224	23.544
rs12049454	C	T	-0.0647298	0.0134065	1.17e-06	genus.FamilyXIIIUCG001.id.11294	0.00126947	23.3092
rs3842897	A	G	-0.112639	0.0242751	5.2e-06	genus.FamilyXIIIUCG001.id.11294	0.0011726	21.5284
rs116979587	A	T	-0.121679	0.0260821	3.05e-06	genus.FamilyXIIIUCG001.id.11294	0.00118531	21.762
rs62414802	T	C	-0.0611904	0.013457	4.29e-06	genus.FamilyXIIIUCG001.id.11294	0.00112611	20.674
rs2276529	G	C	-0.0759406	0.0165099	5.36e-06	genus.FamilyXIIIUCG001.id.11294	0.00115228	21.1549
rs112362903	G	A	-0.149047	0.0333271	7.88e-06	genus.FamilyXIIIUCG001.id.11294	0.00108938	19.9988
rs8076666	G	A	0.088655	0.0198094	8.02e-06	genus.FamilyXIIIUCG001.id.11294	0.00109091	20.027
rs7119679	A	G	-0.0809085	0.0174782	3.52e-06	genus.FamilyXIIIUCG001.id.11294	0.00116705	21.4263
rs76463770	G	A	0.19313	0.0419866	3.77e-06	genus.FamilyXIIIUCG001.id.11294	0.00115233	21.1558
rs12030302	G	A	-0.0692276	0.0137467	5.61e-07	genus.Flavonifractor.id.2059	0.0013809	25.358
rs806808	C	T	0.0667272	0.0136557	1.18e-06	genus.Flavonifractor.id.2059	0.0013002	23.8741
rs34066017	G	A	0.0764294	0.0159789	1.52e-06	genus.Flavonifractor.id.2059	0.00124591	22.8759
rs11811696	C	T	-0.116063	0.0241012	2.07e-06	genus.Flavonifractor.id.2059	0.00126288	23.1879
rs11642826	C	G	0.14686	0.0325191	6.65e-06	genus.Flavonifractor.id.2059	0.00111084	20.3932
rs114873521	T	C	-0.130067	0.0294087	7.13e-06	genus.Flavonifractor.id.2059	0.00106541	19.5584
rs6761463	C	G	-0.083392	0.0184596	8.11e-06	genus.Flavonifractor.id.2059	0.00111153	20.4059
rs12038887	G	C	0.0942719	0.0211646	9.37e-06	genus.Flavonifractor.id.2059	0.00108063	19.838
rs4378146	C	A	-0.0616691	0.0125259	7.2e-07	genus.Fusicatenibacter.id.11305	0.00131991	24.2365
rs62353480	G	A	-0.0701397	0.0145589	1.57e-06	genus.Fusicatenibacter.id.11305	0.00126393	23.2073
rs704418	C	T	0.0739124	0.0151073	7.77e-07	genus.Fusicatenibacter.id.11305	0.00130346	23.934
rs2132128	A	G	-0.0771914	0.0160344	1.08e-06	genus.Fusicatenibacter.id.11305	0.00126207	23.173
rs206581	G	A	-0.0568339	0.0127894	8.96e-06	genus.Fusicatenibacter.id.11305	0.00107559	19.7454
rs62187631	C	T	-0.0710571	0.015924	4.55e-06	genus.Fusicatenibacter.id.11305	0.00108453	19.9096
rs2025938	A	G	-0.0967298	0.0205426	2.99e-06	genus.Fusicatenibacter.id.11305	0.0012075	22.1699
rs3303	C	T	-0.0953657	0.020407	3.94e-06	genus.Fusicatenibacter.id.11305	0.00118935	21.8363
rs2039204	A	T	-0.0497414	0.0107941	3.94e-06	genus.Fusicatenibacter.id.11305	0.00115654	21.2331
rs8028026	G	A	-0.0792146	0.0180505	8.06e-06	genus.Fusicatenibacter.id.11305	0.00104901	19.2569
rs1864685	C	A	-0.0494799	0.0108105	4.96e-06	genus.Fusicatenibacter.id.11305	0.00114096	20.9469
rs792108	C	T	-0.0508345	0.0113843	8.5e-06	genus.Fusicatenibacter.id.11305	0.001086	19.9368
rs60254196	G	A	-0.0492427	0.0109365	5.47e-06	genus.Fusicatenibacter.id.11305	0.0011042	20.2712
rs9905659	A	G	-0.061617	0.0136576	7.31e-06	genus.Fusicatenibacter.id.11305	0.00110859	20.352
rs8063430	C	T	-0.104026	0.022217	4.93e-06	genus.Fusicatenibacter.id.11305	0.00119399	21.9216
rs6515626	A	G	0.141575	0.0313559	7.29e-06	genus.Fusicatenibacter.id.11305	0.00111033	20.3839
rs10439674	G	A	-0.0572129	0.0130007	7.68e-06	genus.Fusicatenibacter.id.11305	0.00105487	19.3646
rs167879	T	C	-0.0659543	0.0148763	5.87e-06	genus.Fusicatenibacter.id.11305	0.00107062	19.654
rs73103914	G	A	-0.0597324	0.0134458	8.3e-06	genus.Fusicatenibacter.id.11305	0.00107493	19.7334
rs76287110	T	A	-0.242965	0.0466177	1.67e-07	genus.Gordonibacter.id.821	0.00147891	27.1605
rs7294633	T	C	0.12867	0.0249946	3.44e-07	genus.Gordonibacter.id.821	0.0014429	26.498
rs7220558	T	A	0.116884	0.0234834	6.71e-07	genus.Gordonibacter.id.821	0.00134898	24.771
rs71545975	G	A	-0.153972	0.0338918	7.04e-06	genus.Gordonibacter.id.821	0.00112411	20.6371
rs35042269	A	C	-0.180293	0.0403296	8.11e-06	genus.Gordonibacter.id.821	0.00108852	19.983
rs72714787	A	C	0.181405	0.0377102	1.43e-06	genus.Gordonibacter.id.821	0.00126018	23.1384
rs322296	A	G	0.17869	0.037722	4.02e-06	genus.Gordonibacter.id.821	0.00122202	22.4369
rs72939513	G	A	-0.21399	0.0490592	7.98e-06	genus.Gordonibacter.id.821	0.00103632	19.0238
rs3765837	G	T	-0.190729	0.0433608	7.17e-06	genus.Gordonibacter.id.821	0.00105385	19.3459
rs13412653	C	A	0.107597	0.0239228	8.61e-06	genus.Gordonibacter.id.821	0.0011018	20.2271
rs117347059	C	G	-0.128261	0.0285123	9.17e-06	genus.Gordonibacter.id.821	0.00110217	20.2339
rs16955299	A	G	-0.196423	0.0433538	6.37e-06	genus.Gordonibacter.id.821	0.00111801	20.525
rs4596722	G	A	0.102908	0.0231571	9.06e-06	genus.Gordonibacter.id.821	0.00107564	19.7463
rs768830	A	G	0.149852	0.0333315	7.76e-06	genus.Gordonibacter.id.821	0.00110088	20.2102
rs61934597	T	C	-0.172495	0.0388567	8.37e-06	genus.Gordonibacter.id.821	0.00107338	19.7048
rs12191680	G	C	0.106544	0.0200323	1.47e-07	genus.Haemophilus.id.3698	0.00154003	28.2846
rs9382510	T	C	-0.093521	0.0172649	7.12e-08	genus.Haemophilus.id.3698	0.00159735	29.339
rs9574096	T	A	-0.0736375	0.0155227	2.18e-06	genus.Haemophilus.id.3698	0.00122555	22.5017
rs76022354	T	C	0.244638	0.0505504	1.83e-06	genus.Haemophilus.id.3698	0.00127539	23.418
rs111582866	A	G	-0.124265	0.026016	1.27e-06	genus.Haemophilus.id.3698	0.00124245	22.8124
rs9895850	C	T	-0.192957	0.0416755	2.14e-06	genus.Haemophilus.id.3698	0.00116749	21.4344
rs35509	A	G	0.128249	0.0268779	2.01e-06	genus.Haemophilus.id.3698	0.00123988	22.7651
rs78909003	C	T	-0.246256	0.0503924	1.67e-06	genus.Haemophilus.id.3698	0.0013004	23.8779
rs9328464	C	T	0.0723095	0.0148799	1.42e-06	genus.Haemophilus.id.3698	0.00128597	23.6124
rs4822728	C	T	0.0705861	0.0151388	3.48e-06	genus.Haemophilus.id.3698	0.00118398	21.7375
rs10840326	G	C	-0.0677384	0.0151463	7.37e-06	genus.Haemophilus.id.3698	0.0010894	19.9992
rs12876183	A	T	0.0749201	0.016711	9.62e-06	genus.Haemophilus.id.3698	0.00109476	20.0977
rs10781340	A	G	0.0948915	0.0203221	4.32e-06	genus.Haemophilus.id.3698	0.00118742	21.8007
rs56310940	C	G	-0.108393	0.0247052	7.23e-06	genus.Haemophilus.id.3698	0.00104851	19.2478
rs761624	G	C	0.0959801	0.0179537	1.38e-07	genus.Holdemanella.id.11393	0.00155588	28.5763
rs607782	C	T	-0.0854214	0.0172515	7.19e-07	genus.Holdemanella.id.11393	0.00133506	24.515
rs75764681	C	T	-0.283103	0.0598999	1.94e-06	genus.Holdemanella.id.11393	0.00121649	22.3351
rs73011279	C	T	-0.0961669	0.0199336	1.36e-06	genus.Holdemanella.id.11393	0.00126744	23.2718
rs4541991	C	T	-0.0927334	0.0194435	2.1e-06	genus.Holdemanella.id.11393	0.00123876	22.7446
rs1830029	G	C	-0.0954096	0.021093	5.35e-06	genus.Holdemanella.id.11393	0.00111435	20.4578
rs12513188	A	G	0.0903906	0.0195276	4.65e-06	genus.Holdemanella.id.11393	0.00116692	21.424
rs12415649	C	G	0.0839384	0.0190567	7.88e-06	genus.Holdemanella.id.11393	0.00105674	19.399
rs1926302	A	G	-0.107972	0.0231421	7.5e-06	genus.Holdemanella.id.11393	0.0011855	21.7655
rs17586763	C	T	-0.227285	0.0510135	7.72e-06	genus.Holdemanella.id.11393	0.00108119	19.8483
rs8113760	A	G	0.078999	0.01734	4.62e-06	genus.Holdemanella.id.11393	0.00113045	20.7537
rs34187114	A	C	-0.104505	0.022601	5.13e-06	genus.Holdemanella.id.11393	0.00116444	21.3784
rs35228298	A	G	0.0934832	0.0202886	7.3e-06	genus.Holdemanella.id.11393	0.00115628	21.2284
rs62113381	C	T	-0.105447	0.0232029	5.54e-06	genus.Holdemanella.id.11393	0.00112486	20.6508
rs1867876	C	T	0.0842919	0.0162192	2.74e-07	genus.Holdemania.id.2157	0.00147053	27.0064
rs9500080	T	C	0.0926764	0.0178886	4.09e-07	genus.Holdemania.id.2157	0.00146134	26.8372
rs6133067	C	T	0.0910829	0.0178561	5.17e-07	genus.Holdemania.id.2157	0.00141673	26.0168
rs150096134	A	T	0.162139	0.0332089	2.38e-06	genus.Holdemania.id.2157	0.00129808	23.8352
rs41438744	G	C	-0.12487	0.027013	2.44e-06	genus.Holdemania.id.2157	0.00116378	21.3662
rs77293403	G	A	0.164556	0.0341775	1.77e-06	genus.Holdemania.id.2157	0.00126242	23.1794
rs80149660	T	C	-0.232987	0.0519183	6.04e-06	genus.Holdemania.id.2157	0.00109685	20.1361
rs116500994	T	G	-0.13755	0.0293386	2.34e-06	genus.Holdemania.id.2157	0.00119709	21.9785
rs55888180	G	C	0.128671	0.0282795	5.89e-06	genus.Holdemania.id.2157	0.00112753	20.7001
rs4146507	T	C	0.079488	0.0177002	7.23e-06	genus.Holdemania.id.2157	0.00109842	20.165
rs111745969	G	A	0.120677	0.0265781	3.71e-06	genus.Holdemania.id.2157	0.00112283	20.6136
rs113593397	G	A	-0.128935	0.0282526	9.36e-06	genus.Holdemania.id.2157	0.00113431	20.8245
rs10885477	C	T	-0.135137	0.0301894	8.6e-06	genus.Holdemania.id.2157	0.00109135	20.035
rs9529719	C	T	0.074038	0.0160494	5.97e-06	genus.Holdemania.id.2157	0.00115901	21.2786
rs967319	C	T	0.0788638	0.0176744	8.38e-06	genus.Holdemania.id.2157	0.00108442	19.9076
rs12701617	G	A	-0.0660617	0.0149427	9.52e-06	genus.Holdemania.id.2157	0.00106459	19.5432
rs73139538	A	G	-0.148594	0.0327469	7.77e-06	genus.Holdemania.id.2157	0.00112143	20.5879
rs11080063	A	G	-0.0665238	0.0149837	6.67e-06	genus.Holdemania.id.2157	0.00107361	19.7091
rs901099	G	T	-0.12718	0.0250924	6.53e-07	genus.Howardella.id.2000	0.00139877	25.6866
rs1484873	G	A	-0.227831	0.046335	2.56e-06	genus.Howardella.id.2000	0.00131655	24.1746
rs17167098	A	G	-0.169366	0.0352068	1.12e-06	genus.Howardella.id.2000	0.00126023	23.1393
rs609430	G	T	-0.112045	0.0239328	3.34e-06	genus.Howardella.id.2000	0.00119367	21.9156
rs36081916	C	T	-0.18123	0.0402987	4.7e-06	genus.Howardella.id.2000	0.00110154	20.2222
rs12452946	G	A	-0.105833	0.0228941	3.8e-06	genus.Howardella.id.2000	0.00116383	21.3673
rs61771805	T	A	-0.136779	0.0296811	4.03e-06	genus.Howardella.id.2000	0.00115658	21.2339
rs672217	A	G	0.164146	0.0349993	3.52e-06	genus.Howardella.id.2000	0.0011979	21.9935
rs3791893	G	A	0.147035	0.034023	9.5e-06	genus.Howardella.id.2000	0.00101732	18.6746
rs10048062	T	C	-0.147352	0.0336531	8.59e-06	genus.Howardella.id.2000	0.00104426	19.1697
rs2154047	A	C	-0.192557	0.0420093	9.97e-06	genus.Howardella.id.2000	0.00114428	21.0078
rs13128780	C	T	-0.149725	0.0312777	1.75e-06	genus.Hungatella.id.11306	0.00124789	22.9125
rs72759041	T	G	-0.126025	0.0282242	3.86e-06	genus.Hungatella.id.11306	0.00108592	19.9353
rs10044993	A	C	0.139547	0.0316748	8.07e-06	genus.Hungatella.id.11306	0.00105719	19.4074
rs13249325	G	T	-0.100023	0.0225883	9.69e-06	genus.Hungatella.id.11306	0.00106798	19.6056
rs17092615	A	G	0.152235	0.0337867	7.38e-06	genus.Hungatella.id.11306	0.00110574	20.2996
rs10805326	A	G	0.0775151	0.0139665	3.55e-08	genus.Intestinibacter.id.11345	0.00167676	30.8001
rs4327025	A	G	-0.0810346	0.0154397	1.64e-07	genus.Intestinibacter.id.11345	0.00149973	27.5434
rs478972	C	T	-0.142681	0.0297116	1.82e-06	genus.Intestinibacter.id.11345	0.00125584	23.0585
rs6875660	T	C	0.0890455	0.0193905	3.06e-06	genus.Intestinibacter.id.11345	0.00114854	21.0862
rs16938435	C	T	-0.112189	0.0235439	1.8e-06	genus.Intestinibacter.id.11345	0.00123653	22.7035
rs6062862	G	A	0.0924508	0.0204658	6.68e-06	genus.Intestinibacter.id.11345	0.00111143	20.404
rs118030283	A	G	-0.151829	0.0324471	2.67e-06	genus.Intestinibacter.id.11345	0.00119245	21.8932
rs11109097	T	C	0.0624272	0.0138539	5.49e-06	genus.Intestinibacter.id.11345	0.00110592	20.3028
rs9348442	T	C	0.099082	0.0221625	6.26e-06	genus.Intestinibacter.id.11345	0.00108862	19.985
rs447950	G	A	0.0628342	0.0136652	5.64e-06	genus.Intestinibacter.id.11345	0.00115149	21.1403
rs62430350	C	T	0.151096	0.0351476	6.84e-06	genus.Intestinibacter.id.11345	0.00100664	18.4784
rs2702387	G	A	0.0608559	0.0132145	4.26e-06	genus.Intestinibacter.id.11345	0.00115505	21.2057
rs68093214	T	C	0.0662258	0.0149877	9.26e-06	genus.Intestinibacter.id.11345	0.00106346	19.5225
rs2098844	T	C	-0.0575295	0.0128416	6.79e-06	genus.Intestinibacter.id.11345	0.00109313	20.0677
rs893394	A	G	0.0583322	0.0130729	7.85e-06	genus.Intestinibacter.id.11345	0.00108442	19.9078
rs11258178	G	A	0.0660742	0.0134139	6.98e-07	genus.Intestinimonas.id.2062	0.00132124	24.2609
rs12226153	G	A	-0.151142	0.0306922	5.12e-07	genus.Intestinimonas.id.2062	0.00132051	24.2476
rs4784055	C	T	-0.175324	0.038599	8.72e-07	genus.Intestinimonas.id.2062	0.00112368	20.6292
rs716604	G	A	0.0818068	0.0165992	8.57e-07	genus.Intestinimonas.id.2062	0.0013226	24.286
rs2930225	T	G	0.0729524	0.0152948	1.35e-06	genus.Intestinimonas.id.2062	0.00123894	22.7479
rs62240188	A	G	0.130074	0.0267179	2.2e-06	genus.Intestinimonas.id.2062	0.00129067	23.6988
rs2731794	T	C	0.120632	0.0257529	1.92e-06	genus.Intestinimonas.id.2062	0.00119496	21.9394
rs7170984	C	T	-0.0658116	0.0140767	2.98e-06	genus.Intestinimonas.id.2062	0.00119038	21.8551
rs10262702	C	T	0.0918017	0.0194885	2.06e-06	genus.Intestinimonas.id.2062	0.00120843	22.187
rs12566247	A	T	0.0637084	0.0135355	2.19e-06	genus.Intestinimonas.id.2062	0.00120648	22.1511
rs1859797	A	G	0.060368	0.0131793	4.12e-06	genus.Intestinimonas.id.2062	0.00114271	20.979
rs17067892	T	C	0.107194	0.0250013	6.38e-06	genus.Intestinimonas.id.2062	0.00100133	18.3808
rs72982915	T	C	0.183158	0.0402743	4.91e-06	genus.Intestinimonas.id.2062	0.00112644	20.6799
rs994794	C	G	-0.141905	0.0315074	7.31e-06	genus.Intestinimonas.id.2062	0.00110482	20.2826
rs4113676	C	A	-0.218507	0.0490152	7.42e-06	genus.Intestinimonas.id.2062	0.00108243	19.8711
rs9823439	C	T	-0.0581947	0.0131455	9.86e-06	genus.Intestinimonas.id.2062	0.00106746	19.596
rs62427239	A	C	0.162658	0.0367647	9.41e-06	genus.Intestinimonas.id.2062	0.00106617	19.5723
rs2276760	G	A	-0.0685233	0.0152546	7.84e-06	genus.Intestinimonas.id.2062	0.00109901	20.1758
rs6934519	T	C	0.0692373	0.0151154	8.57e-06	genus.Intestinimonas.id.2062	0.00114274	20.9795
rs1000888	G	C	-0.0585038	0.013219	9.71e-06	genus.Intestinimonas.id.2062	0.00106686	19.5849
rs6112314	C	A	-0.0561715	0.0108174	2.43e-07	genus.Lachnoclostridium.id.11308	0.00146807	26.9611
rs62285313	G	A	0.0864203	0.0181565	1.58e-06	genus.Lachnoclostridium.id.11308	0.00123376	22.6526
rs78068103	G	A	0.0886199	0.0194248	3.67e-06	genus.Lachnoclostridium.id.11308	0.0011336	20.8115
rs615997	C	T	0.0511752	0.0106491	2.03e-06	genus.Lachnoclostridium.id.11308	0.00125763	23.0914
rs61915992	T	A	0.0803876	0.0172209	2.67e-06	genus.Lachnoclostridium.id.11308	0.00118673	21.7881
rs789029	T	C	-0.0641289	0.0137974	3.75e-06	genus.Lachnoclostridium.id.11308	0.00117653	21.6005
rs12566975	C	T	-0.0468097	0.0105787	9.57e-06	genus.Lachnoclostridium.id.11308	0.00106646	19.5777
rs4738679	A	G	-0.0520267	0.011404	4.42e-06	genus.Lachnoclostridium.id.11308	0.00113355	20.8107
rs1031599	T	G	-0.078627	0.0175644	6.31e-06	genus.Lachnoclostridium.id.11308	0.00109144	20.0368
rs72829893	T	G	0.117472	0.0268103	5.58e-06	genus.Lachnoclostridium.id.11308	0.00104572	19.1964
rs3821998	A	C	-0.0864066	0.0192519	6.72e-06	genus.Lachnoclostridium.id.11308	0.00109716	20.1417
rs2385421	G	A	0.0746186	0.0180734	7.14e-06	genus.Lachnoclostridium.id.11308	0.000928562	17.0438
rs1528479	A	G	-0.0497798	0.0111919	9.64e-06	genus.Lachnoclostridium.id.11308	0.00107753	19.7811
rs1997204	C	T	-0.108075	0.0242022	5.97e-06	genus.Lachnoclostridium.id.11308	0.0010861	19.9385
rs62028349	C	G	0.0469989	0.0105971	9.17e-06	genus.Lachnoclostridium.id.11308	0.00107136	19.6678
rs13157098	G	A	-0.0768058	0.0155312	5.99e-07	genus.Lachnospira.id.2004	0.00133168	24.4529
rs4923324	A	G	-0.0617321	0.0133387	2.44e-06	genus.Lachnospira.id.2004	0.00116652	21.4166
rs56791201	C	T	0.051823	0.0110697	2.93e-06	genus.Lachnospira.id.2004	0.0011936	21.9143
rs2326833	G	C	-0.078495	0.017109	4.6e-06	genus.Lachnospira.id.2004	0.0011464	21.0468
rs4686798	C	T	0.0531826	0.0113747	2.74e-06	genus.Lachnospira.id.2004	0.00119053	21.8579
rs159484	A	G	0.0794668	0.0176999	6.68e-06	genus.Lachnospira.id.2004	0.00109788	20.1551
rs2520509	G	A	0.0519063	0.011578	7.42e-06	genus.Lachnospira.id.2004	0.00109471	20.0969
rs7249113	A	G	0.0679483	0.0133496	3.72e-07	genus.LachnospiraceaeFCS020group.id.11314	0.00141062	25.9044
rs12078956	G	C	0.106101	0.0222904	2.15e-06	genus.LachnospiraceaeFCS020group.id.11314	0.00123386	22.6545
rs369444	G	C	0.125481	0.0259008	3.15e-06	genus.LachnospiraceaeFCS020group.id.11314	0.00127814	23.4685
rs72793667	G	A	-0.116881	0.0246589	1.63e-06	genus.LachnospiraceaeFCS020group.id.11314	0.00122351	22.4642
rs1363769	C	T	-0.200628	0.0449372	1.58e-06	genus.LachnospiraceaeFCS020group.id.11314	0.00108568	19.9308
rs10093861	A	G	-0.0568869	0.0121152	3.06e-06	genus.LachnospiraceaeFCS020group.id.11314	0.00120072	22.0453
rs9788306	T	C	-0.062804	0.0130744	1.39e-06	genus.LachnospiraceaeFCS020group.id.11314	0.00125656	23.0718
rs113859143	C	G	-0.108906	0.0242055	2.55e-06	genus.LachnospiraceaeFCS020group.id.11314	0.00110256	20.241
rs9919338	C	G	-0.0553339	0.0120621	4.91e-06	genus.LachnospiraceaeFCS020group.id.11314	0.00114614	21.042
rs35035870	C	T	-0.190615	0.0414403	2.62e-06	genus.LachnospiraceaeFCS020group.id.11314	0.00115231	21.1555
rs2862811	C	T	0.0564927	0.0121736	3.92e-06	genus.LachnospiraceaeFCS020group.id.11314	0.00117284	21.5327
rs1254846	A	G	0.105963	0.0232501	5.6e-06	genus.LachnospiraceaeFCS020group.id.11314	0.00113127	20.7686
rs4452603	G	T	0.0604208	0.0135965	8.98e-06	genus.LachnospiraceaeFCS020group.id.11314	0.00107561	19.7458
rs2322265	T	C	-0.0666305	0.0141577	5.21e-06	genus.LachnospiraceaeFCS020group.id.11314	0.00120626	22.1471
rs3999074	T	G	-0.0550587	0.0121847	6.55e-06	genus.LachnospiraceaeFCS020group.id.11314	0.00111209	20.4162
rs9308097	G	A	0.055381	0.0123659	7.47e-06	genus.LachnospiraceaeFCS020group.id.11314	0.00109243	20.0549
rs6116753	A	G	0.0994748	0.0209139	2.92e-06	genus.LachnospiraceaeNC2004group.id.11316	0.00123203	22.6208
rs3756315	G	A	-0.0883469	0.0188397	3.33e-06	genus.LachnospiraceaeNC2004group.id.11316	0.00119761	21.9881
rs12127733	A	G	0.115182	0.0246006	3.11e-06	genus.LachnospiraceaeNC2004group.id.11316	0.00119386	21.9193
rs17067076	A	G	-0.154631	0.0352194	5.61e-06	genus.LachnospiraceaeNC2004group.id.11316	0.00104997	19.2746
rs1331592	G	C	0.0948806	0.0208369	5.34e-06	genus.LachnospiraceaeNC2004group.id.11316	0.00112927	20.7321
rs1928659	C	T	0.102522	0.0226445	6.17e-06	genus.LachnospiraceaeNC2004group.id.11316	0.00111641	20.4956
rs1929743	C	T	0.0837206	0.0190318	9.06e-06	genus.LachnospiraceaeNC2004group.id.11316	0.00105401	19.3489
rs12863463	A	G	-0.156365	0.0345372	6.04e-06	genus.LachnospiraceaeNC2004group.id.11316	0.0011164	20.4955
rs117467633	C	T	-0.169687	0.0383169	9.13e-06	genus.LachnospiraceaeNC2004group.id.11316	0.00106821	19.6098
rs12208226	A	C	-0.154739	0.0340372	9.75e-06	genus.LachnospiraceaeNC2004group.id.11316	0.00112565	20.6654
rs9932954	G	A	-0.0561864	0.0115984	1.25e-06	genus.LachnospiraceaeND3007group.id.11317	0.00127794	23.4648
rs13110238	G	C	-0.0636978	0.0142041	4.48e-06	genus.LachnospiraceaeND3007group.id.11317	0.00109533	20.1082
rs72776675	C	T	-0.0647067	0.014797	8.72e-06	genus.LachnospiraceaeND3007group.id.11317	0.00104159	19.1207
rs2861203	A	G	0.0572304	0.0127279	7.37e-06	genus.LachnospiraceaeND3007group.id.11317	0.00110119	20.2159
rs12362320	C	G	0.0573168	0.0115466	8.04e-07	genus.LachnospiraceaeNK4A136group.id.11319	0.00134175	24.638
rs954878	G	A	-0.0520656	0.0109082	1.78e-06	genus.LachnospiraceaeNK4A136group.id.11319	0.00124067	22.7796
rs7832116	G	A	-0.0714756	0.0151703	3.57e-06	genus.LachnospiraceaeNK4A136group.id.11319	0.00120893	22.1962
rs7616165	T	G	-0.230542	0.0483465	2.77e-06	genus.LachnospiraceaeNK4A136group.id.11319	0.00123832	22.7365
rs76193507	G	A	-0.22973	0.0499776	2.93e-06	genus.LachnospiraceaeNK4A136group.id.11319	0.00115076	21.127
rs11263806	G	A	-0.0524615	0.0116758	5.07e-06	genus.LachnospiraceaeNK4A136group.id.11319	0.00109959	20.1865
rs73044693	G	A	-0.10758	0.0229884	3.57e-06	genus.LachnospiraceaeNK4A136group.id.11319	0.00119268	21.8976
rs160061	G	A	0.0513831	0.0108094	2.12e-06	genus.LachnospiraceaeNK4A136group.id.11319	0.00123056	22.5938
rs7073658	G	T	-0.0499621	0.0109693	5.27e-06	genus.LachnospiraceaeNK4A136group.id.11319	0.00112989	20.7433
rs68104925	C	T	-0.0549104	0.0115385	2.37e-06	genus.LachnospiraceaeNK4A136group.id.11319	0.00123332	22.6445
rs12611395	G	A	-0.0902532	0.0199652	5.83e-06	genus.LachnospiraceaeNK4A136group.id.11319	0.001113	20.4328
rs2880566	C	T	0.0599578	0.0134693	5.61e-06	genus.LachnospiraceaeNK4A136group.id.11319	0.00107928	19.8133
rs28540839	C	A	0.0508285	0.0110591	9.34e-06	genus.LachnospiraceaeNK4A136group.id.11319	0.00115047	21.1216
rs59805249	C	T	0.0936162	0.0207982	9.45e-06	genus.LachnospiraceaeNK4A136group.id.11319	0.00110349	20.2582
rs10952110	T	G	0.0487709	0.0109614	9.08e-06	genus.LachnospiraceaeNK4A136group.id.11319	0.00107825	19.7942
rs4955932	C	T	-0.0492283	0.0109388	7.05e-06	genus.LachnospiraceaeNK4A136group.id.11319	0.0011031	20.2509
rs437876	C	T	0.0784637	0.0144768	7.17e-08	genus.LachnospiraceaeUCG001.id.11321	0.00159919	29.3729
rs985416	T	C	0.0970258	0.0181807	1.46e-07	genus.LachnospiraceaeUCG001.id.11321	0.00155053	28.4778
rs2050911	A	G	0.0751466	0.0153934	1.11e-06	genus.LachnospiraceaeUCG001.id.11321	0.00129773	23.8287
rs10815577	G	C	-0.0683706	0.0143691	1.72e-06	genus.LachnospiraceaeUCG001.id.11321	0.00123296	22.6379
rs573933	C	T	-0.107898	0.0232346	3.11e-06	genus.LachnospiraceaeUCG001.id.11321	0.00117449	21.5631
rs78848836	G	A	-0.118868	0.0259753	3.38e-06	genus.LachnospiraceaeUCG001.id.11321	0.00114055	20.9392
rs9403580	T	C	0.107801	0.0229777	3.47e-06	genus.LachnospiraceaeUCG001.id.11321	0.00119869	22.008
rs7213933	A	T	-0.0816269	0.01838	9.02e-06	genus.LachnospiraceaeUCG001.id.11321	0.00107426	19.7209
rs8104225	G	A	0.0892098	0.0197665	8.04e-06	genus.LachnospiraceaeUCG001.id.11321	0.00110939	20.3666
rs74034332	A	G	0.168045	0.0382637	3.33e-06	genus.LachnospiraceaeUCG001.id.11321	0.00105057	19.2856
rs62496417	G	T	-0.0748504	0.0165681	5.88e-06	genus.LachnospiraceaeUCG001.id.11321	0.00111164	20.4079
rs2371284	C	T	-0.0761893	0.0170127	7.56e-06	genus.LachnospiraceaeUCG001.id.11321	0.00109237	20.0537
rs12131224	T	C	0.117095	0.02591	7.4e-06	genus.LachnospiraceaeUCG001.id.11321	0.00111241	20.422
rs4981345	C	T	-0.0681973	0.0149831	6.09e-06	genus.LachnospiraceaeUCG001.id.11321	0.00112834	20.7148
rs79476906	A	T	-0.087088	0.0197008	8.27e-06	genus.LachnospiraceaeUCG001.id.11321	0.00106435	19.5389
rs7341608	C	T	-0.0784757	0.0177648	9.48e-06	genus.LachnospiraceaeUCG001.id.11321	0.00106289	19.5121
rs12747809	A	G	-0.062197	0.0125685	8.65e-07	genus.LachnospiraceaeUCG004.id.11324	0.00133351	24.4865
rs2882478	A	G	-0.0577091	0.0118338	1.21e-06	genus.LachnospiraceaeUCG004.id.11324	0.00129501	23.7788
rs12673420	A	G	0.0554351	0.0118375	2.98e-06	genus.LachnospiraceaeUCG004.id.11324	0.00119435	21.9281
rs2444793	T	C	-0.0542433	0.0118188	4.77e-06	genus.LachnospiraceaeUCG004.id.11324	0.00114723	21.0621
rs2726805	G	A	0.0548397	0.0120844	6.3e-06	genus.LachnospiraceaeUCG004.id.11324	0.00112163	20.5916
rs11128180	G	A	0.0648288	0.0140126	4.52e-06	genus.LachnospiraceaeUCG004.id.11324	0.00116571	21.4018
rs12894272	G	A	0.0579792	0.0125229	4.34e-06	genus.LachnospiraceaeUCG004.id.11324	0.00116742	21.4332
rs233486	G	A	-0.0799088	0.017766	6.28e-06	genus.LachnospiraceaeUCG004.id.11324	0.00110187	20.2285
rs35182105	G	A	-0.109724	0.024221	4.87e-06	genus.LachnospiraceaeUCG004.id.11324	0.00111773	20.5198
rs6656451	T	C	-0.05436	0.011947	5.57e-06	genus.LachnospiraceaeUCG004.id.11324	0.00112759	20.7011
rs12072562	C	T	0.133104	0.0303566	7.07e-06	genus.LachnospiraceaeUCG004.id.11324	0.00104718	19.2233
rs2706242	C	G	-0.0901399	0.0199712	9.84e-06	genus.LachnospiraceaeUCG004.id.11324	0.00110954	20.3694
rs7629954	G	A	0.108441	0.023825	5.77e-06	genus.LachnospiraceaeUCG004.id.11324	0.00112832	20.7145
rs10793103	T	C	0.0974344	0.0181279	9.35e-08	genus.LachnospiraceaeUCG008.id.11328	0.0015727	28.8856
rs9873555	C	G	-0.121162	0.0233467	2.41e-07	genus.LachnospiraceaeUCG008.id.11328	0.00146637	26.9297
rs13024781	C	T	-0.0798769	0.0168846	2.29e-06	genus.LachnospiraceaeUCG008.id.11328	0.0012188	22.3777
rs10741777	C	T	-0.0973842	0.0194791	7.69e-07	genus.LachnospiraceaeUCG008.id.11328	0.00136097	24.9914
rs955844	C	A	0.112064	0.0228369	1.81e-06	genus.LachnospiraceaeUCG008.id.11328	0.00131126	24.0775
rs67078837	C	T	-0.0845848	0.0170693	7.68e-07	genus.LachnospiraceaeUCG008.id.11328	0.00133713	24.5532
rs62277846	T	C	0.102292	0.0212319	1.59e-06	genus.LachnospiraceaeUCG008.id.11328	0.00126404	23.2093
rs10801803	A	G	-0.117029	0.0243085	1.4e-06	genus.LachnospiraceaeUCG008.id.11328	0.00126219	23.1753
rs61944774	G	A	0.179838	0.0393797	6.34e-06	genus.LachnospiraceaeUCG008.id.11328	0.00113586	20.8531
rs75356640	A	G	0.136523	0.0303128	9.83e-06	genus.LachnospiraceaeUCG008.id.11328	0.0011048	20.2822
rs57254474	A	G	0.0886511	0.0199045	6.92e-06	genus.LachnospiraceaeUCG008.id.11328	0.00108043	19.8344
rs57091572	G	A	-0.110443	0.0235801	2.86e-06	genus.LachnospiraceaeUCG008.id.11328	0.00119471	21.9348
rs11192447	G	A	0.126592	0.024345	4.69e-07	genus.LachnospiraceaeUCG010.id.11330	0.00147216	27.0363
rs9981767	C	A	0.0655062	0.0131994	9.96e-07	genus.LachnospiraceaeUCG010.id.11330	0.00134114	24.6268
rs74315802	T	G	0.0867262	0.0183477	3.19e-06	genus.LachnospiraceaeUCG010.id.11330	0.00121677	22.3403
rs12346653	T	C	0.0657686	0.0139569	2.7e-06	genus.LachnospiraceaeUCG010.id.11330	0.00120929	22.2029
rs10414815	C	T	0.10453	0.0230253	4.24e-06	genus.LachnospiraceaeUCG010.id.11330	0.00112249	20.6074
rs72761829	T	A	0.111884	0.0238893	2.58e-06	genus.LachnospiraceaeUCG010.id.11330	0.00119456	21.932
rs72894957	A	G	0.222263	0.0486425	5.68e-06	genus.LachnospiraceaeUCG010.id.11330	0.00113713	20.8764
rs336138	T	G	0.0779543	0.0171865	7.48e-06	genus.LachnospiraceaeUCG010.id.11330	0.00112051	20.571
rs4576377	C	A	-0.0572001	0.0127043	7.63e-06	genus.LachnospiraceaeUCG010.id.11330	0.00110411	20.2696
rs2833528	T	C	-0.0562148	0.0127763	9.92e-06	genus.LachnospiraceaeUCG010.id.11330	0.00105447	19.3573
rs2153460	T	A	-0.0684038	0.0156562	9.17e-06	genus.LachnospiraceaeUCG010.id.11330	0.00103977	19.0872
rs17730011	A	G	-0.0702357	0.015706	7.85e-06	genus.LachnospiraceaeUCG010.id.11330	0.00108921	19.9957
rs921925	C	A	0.0985077	0.0203229	9.72e-07	genus.Lactobacillus.id.1837	0.00127942	23.4921
rs16861661	A	G	-0.183147	0.038148	1.28e-06	genus.Lactobacillus.id.1837	0.00125519	23.0467
rs768253	G	T	-0.079195	0.0171791	4.25e-06	genus.Lactobacillus.id.1837	0.00115742	21.2494
rs11674854	T	C	-0.0852686	0.0176504	1.59e-06	genus.Lactobacillus.id.1837	0.00127092	23.3359
rs328312	A	T	0.0815092	0.0169441	1.41e-06	genus.Lactobacillus.id.1837	0.00126017	23.1381
rs6092149	T	A	-0.0801344	0.017149	3.29e-06	genus.Lactobacillus.id.1837	0.00118918	21.8331
rs75127669	A	C	0.139784	0.0310414	6.83e-06	genus.Lactobacillus.id.1837	0.00110447	20.2761
rs77478751	G	A	-0.219886	0.0475759	7.33e-06	genus.Lactobacillus.id.1837	0.00116336	21.3586
rs1530559	A	G	0.0804001	0.0178207	4.93e-06	genus.Lactobacillus.id.1837	0.00110861	20.3523
rs62314653	A	C	0.187692	0.0394585	2.24e-06	genus.Lactobacillus.id.1837	0.00123219	22.6237
rs7399658	A	G	-0.107134	0.0221883	3.12e-06	genus.Lactobacillus.id.1837	0.00126956	23.3109
rs12693845	T	C	-0.0805447	0.0177429	8.96e-06	genus.Lactobacillus.id.1837	0.00112238	20.6053
rs34757988	C	G	0.122294	0.0228976	8.95e-08	genus.Lactococcus.id.1851	0.00155294	28.5221
rs757872	C	G	0.140799	0.027582	4.37e-07	genus.Lactococcus.id.1851	0.00141884	26.0556
rs123059	C	T	-0.13671	0.0274694	1.27e-06	genus.Lactococcus.id.1851	0.0013487	24.7659
rs4766997	T	C	0.114599	0.023839	2.06e-06	genus.Lactococcus.id.1851	0.00125846	23.1068
rs10417872	G	T	0.118306	0.024522	1.29e-06	genus.Lactococcus.id.1851	0.00126751	23.2731
rs6674304	T	C	0.200758	0.0442121	6.18e-06	genus.Lactococcus.id.1851	0.00112298	20.6165
rs7992246	C	T	0.104232	0.0230786	4.45e-06	genus.Lactococcus.id.1851	0.00111096	20.3955
rs55910161	T	C	0.146426	0.0307367	2.36e-06	genus.Lactococcus.id.1851	0.00123591	22.6921
rs12621813	A	G	0.108423	0.0239978	6.61e-06	genus.Lactococcus.id.1851	0.00111177	20.4103
rs2293361	T	C	-0.199221	0.0430969	1.4e-06	genus.Lactococcus.id.1851	0.00116379	21.3664
rs17168302	A	G	0.191857	0.0424761	6.29e-06	genus.Lactococcus.id.1851	0.00111117	20.3994
rs61884471	A	G	0.124426	0.0248431	1.01e-06	genus.Marvinbryantia.id.2005	0.0013659	25.0822
rs2724813	G	A	-0.0840769	0.0167551	6.28e-07	genus.Marvinbryantia.id.2005	0.00137109	25.1775
rs1187983	T	C	-0.0935456	0.0193174	2.02e-06	genus.Marvinbryantia.id.2005	0.00127701	23.4477
rs2842896	T	C	-0.0649396	0.0131146	7.25e-07	genus.Marvinbryantia.id.2005	0.00133514	24.5165
rs11645029	C	G	-0.060618	0.0131551	4.15e-06	genus.Marvinbryantia.id.2005	0.00115641	21.2308
rs12963345	C	G	-0.059681	0.0132289	6.6e-06	genus.Marvinbryantia.id.2005	0.00110853	20.3508
rs2863363	G	A	0.0634861	0.0136323	3.11e-06	genus.Marvinbryantia.id.2005	0.00118116	21.6857
rs72948274	C	A	-0.126354	0.0272212	3.26e-06	genus.Marvinbryantia.id.2005	0.00117342	21.5435
rs146541147	A	G	0.118845	0.0268423	6.86e-06	genus.Marvinbryantia.id.2005	0.00106773	19.601
rs11620597	C	T	0.119479	0.0271688	7.8e-06	genus.Marvinbryantia.id.2005	0.00105339	19.3374
rs8006832	T	G	-0.0952415	0.0216699	6.58e-06	genus.Marvinbryantia.id.2005	0.00105217	19.3149
rs3125832	C	A	0.0679323	0.015012	5.03e-06	genus.Marvinbryantia.id.2005	0.0011153	20.4752
rs76029318	C	T	0.222849	0.0454319	1.08e-06	genus.Methanobrevibacter.id.123	0.00131018	24.0575
rs10202904	G	T	-0.112811	0.0239106	3.09e-06	genus.Methanobrevibacter.id.123	0.00121226	22.2574
rs894996	A	C	0.214213	0.0456045	3.82e-06	genus.Methanobrevibacter.id.123	0.00120158	22.0611
rs11018665	T	A	0.113013	0.0254343	7.03e-06	genus.Methanobrevibacter.id.123	0.00107536	19.7411
rs1334944	C	T	0.115197	0.0255492	7.61e-06	genus.Methanobrevibacter.id.123	0.00110724	20.3271
rs6776814	C	T	-0.188956	0.0419905	8.05e-06	genus.Methanobrevibacter.id.123	0.00110291	20.2475
rs4779844	C	G	0.109639	0.0247979	9.28e-06	genus.Methanobrevibacter.id.123	0.00106472	19.5457
rs4802933	G	A	-0.135628	0.0308139	9.74e-06	genus.Methanobrevibacter.id.123	0.00105524	19.3714
rs503751	G	C	0.0618294	0.0118887	2.08e-07	genus.Odoribacter.id.952	0.0014726	27.0444
rs77779484	A	G	-0.133489	0.0268526	6.56e-07	genus.Odoribacter.id.952	0.00134566	24.71
rs10423795	T	C	0.0550695	0.0121164	6.58e-06	genus.Odoribacter.id.952	0.00112509	20.6551
rs6856150	A	G	0.0881922	0.0194146	6.06e-06	genus.Odoribacter.id.952	0.00112387	20.6326
rs10093869	G	A	-0.0577795	0.0125389	3.67e-06	genus.Odoribacter.id.952	0.00115644	21.2314
rs4793970	G	A	-0.0576329	0.0129154	6.03e-06	genus.Odoribacter.id.952	0.00108456	19.9103
rs74553962	G	T	0.121449	0.0264106	9.49e-06	genus.Odoribacter.id.952	0.00115168	21.1438
rs28417404	G	A	-0.0726896	0.0161372	3.68e-06	genus.Odoribacter.id.952	0.00110512	20.2881
rs16918425	T	A	0.0999781	0.0223785	8.85e-06	genus.Odoribacter.id.952	0.00108712	19.9573
rs1035588	G	A	-0.108148	0.0236848	4.86e-06	genus.Olsenella.id.822	0.00113555	20.8474
rs62112538	T	C	-0.19943	0.0407033	1.19e-06	genus.Olsenella.id.822	0.00130724	24.0036
rs35225860	G	A	-0.223604	0.0482391	3.87e-06	genus.Olsenella.id.822	0.00117018	21.4838
rs72691585	A	C	-0.249079	0.0520814	2.95e-06	genus.Olsenella.id.822	0.00124557	22.8697
rs9460691	A	C	0.119966	0.0268645	7.28e-06	genus.Olsenella.id.822	0.00108614	19.9393
rs17148768	A	G	0.140434	0.0295602	2.2e-06	genus.Olsenella.id.822	0.00122913	22.5675
rs61090148	G	A	-0.104783	0.0231343	6.44e-06	genus.Olsenella.id.822	0.00111733	20.5126
rs7540303	T	C	0.108044	0.023638	5.32e-06	genus.Olsenella.id.822	0.00113785	20.8897
rs2759329	A	G	-0.111131	0.0237218	3.43e-06	genus.Olsenella.id.822	0.00119525	21.9447
rs6046522	T	C	0.122938	0.0269928	4.48e-06	genus.Olsenella.id.822	0.00112977	20.7411
rs8066522	A	G	-0.106529	0.0240379	9.7e-06	genus.Olsenella.id.822	0.00106974	19.6378
rs234108	G	A	0.0749553	0.0152632	9.16e-07	genus.Oscillibacter.id.2063	0.00131324	24.1138
rs36095275	T	C	-0.0752368	0.0156861	1.4e-06	genus.Oscillibacter.id.2063	0.00125281	23.0029
rs11627628	C	T	0.143961	0.0290223	1.01e-06	genus.Oscillibacter.id.2063	0.00133981	24.6024
rs9393920	G	A	-0.0744662	0.0151081	9.92e-07	genus.Oscillibacter.id.2063	0.00132289	24.2913
rs133832	C	A	-0.0795527	0.0162411	1.15e-06	genus.Oscillibacter.id.2063	0.00130651	23.9902
rs12649930	G	T	0.121589	0.0259612	4.09e-06	genus.Oscillibacter.id.2063	0.00119459	21.9326
rs75453768	T	G	0.12212	0.0268629	5.35e-06	genus.Oscillibacter.id.2063	0.00112558	20.6642
rs16866406	G	A	0.0988765	0.0208795	3.08e-06	genus.Oscillibacter.id.2063	0.00122128	22.4232
rs761240	G	T	-0.17664	0.0388812	2.04e-06	genus.Oscillibacter.id.2063	0.00112411	20.6371
rs4506202	G	A	-0.0711323	0.0152261	3.21e-06	genus.Oscillibacter.id.2063	0.00118861	21.8227
rs61883564	G	A	-0.101351	0.0221016	3.39e-06	genus.Oscillibacter.id.2063	0.00114529	21.0265
rs16934185	G	A	-0.129568	0.028157	4.38e-06	genus.Oscillibacter.id.2063	0.00115324	21.1725
rs12417956	G	C	0.0785431	0.0174075	6.03e-06	genus.Oscillibacter.id.2063	0.00110883	20.3563
rs6901560	G	C	0.0855032	0.018693	6.21e-06	genus.Oscillibacter.id.2063	0.00113949	20.9198
rs62206502	A	C	-0.0681423	0.0151349	6.6e-06	genus.Oscillibacter.id.2063	0.00110407	20.2688
rs137917150	A	T	-0.174992	0.0388394	4.62e-06	genus.Oscillibacter.id.2063	0.00110564	20.2976
rs11990279	C	T	-0.0824934	0.0180457	4.94e-06	genus.Oscillibacter.id.2063	0.00113814	20.895
rs12206468	A	G	-0.133016	0.0269733	1.04e-06	genus.Oscillospira.id.2064	0.00132423	24.3159
rs73038677	A	T	-0.08321	0.0168666	1.09e-06	genus.Oscillospira.id.2064	0.00132533	24.3361
rs1954532	C	T	-0.0826246	0.0175252	2.27e-06	genus.Oscillospira.id.2064	0.00121051	22.2253
rs28889936	C	A	0.114051	0.0252838	3.37e-06	genus.Oscillospira.id.2064	0.00110823	20.3453
rs751183	C	T	-0.0774322	0.0172216	6.85e-06	genus.Oscillospira.id.2064	0.00110109	20.214
rs8076323	G	A	0.0715392	0.0156539	5.61e-06	genus.Oscillospira.id.2064	0.0011375	20.8832
rs72866977	C	A	-0.130569	0.0281674	5.63e-06	genus.Oscillospira.id.2064	0.00117025	21.4852
rs62422654	T	C	0.0898456	0.0198088	6.47e-06	genus.Oscillospira.id.2064	0.00112044	20.5697
rs12925026	C	T	0.13559	0.030678	9.31e-06	genus.Oscillospira.id.2064	0.001064	19.5324
rs4428215	A	G	0.130293	0.0242237	7.51e-08	genus.Oxalobacter.id.2978	0.00157498	28.9275
rs736744	T	C	0.117882	0.0211262	2.57e-08	genus.Oxalobacter.id.2978	0.00169479	31.1318
rs6000536	T	C	-0.130992	0.0253804	2.06e-07	genus.Oxalobacter.id.2978	0.00145032	26.6345
rs36057338	T	G	0.207847	0.0421439	8.8e-07	genus.Oxalobacter.id.2978	0.00132447	24.3204
rs6071435	A	T	-0.105512	0.021489	1.07e-06	genus.Oxalobacter.id.2978	0.00131282	24.1062
rs12002250	C	A	0.217122	0.0466317	1.42e-06	genus.Oxalobacter.id.2978	0.00118068	21.677
rs1569853	C	T	-0.138078	0.0296981	3.65e-06	genus.Oxalobacter.id.2978	0.00117727	21.6143
rs11108500	G	A	-0.199099	0.0427327	3.74e-06	genus.Oxalobacter.id.2978	0.00118224	21.7056
rs10464997	A	G	0.137691	0.0294804	3.3e-06	genus.Oxalobacter.id.2978	0.00118804	21.8121
rs111966731	C	T	0.213114	0.047162	7.3e-06	genus.Oxalobacter.id.2978	0.00111214	20.4171
rs6993398	A	G	0.127217	0.0278855	7.13e-06	genus.Oxalobacter.id.2978	0.00113356	20.8108
rs3862635	T	C	-0.172142	0.0394026	9.19e-06	genus.Oxalobacter.id.2978	0.00103962	19.0843
rs60884758	T	C	-0.0702667	0.0142249	5.71e-07	genus.Parabacteroides.id.954	0.00132869	24.398
rs3860755	C	G	0.0558784	0.0116625	1.71e-06	genus.Parabacteroides.id.954	0.00125016	22.9541
rs4236095	A	G	0.0761961	0.0157042	1.93e-06	genus.Parabacteroides.id.954	0.00128198	23.5391
rs115602804	A	G	0.10308	0.0222736	1.93e-06	genus.Parabacteroides.id.954	0.00116644	21.4152
rs114567323	C	T	0.186478	0.0405199	5.65e-06	genus.Parabacteroides.id.954	0.0011535	21.1772
rs7298818	T	C	0.0888832	0.0200902	8.54e-06	genus.Parabacteroides.id.954	0.00106613	19.5715
rs6657302	C	T	-0.10452	0.0225521	9.76e-06	genus.Parabacteroides.id.954	0.00116981	21.477
rs11965579	C	G	0.162824	0.0381863	8.87e-06	genus.Parabacteroides.id.954	0.000990356	18.1791
rs17141986	C	G	0.0500303	0.0111459	7.27e-06	genus.Parabacteroides.id.954	0.00109738	20.1459
rs72893646	T	A	-0.0715594	0.0156668	8.83e-06	genus.Parabacteroides.id.954	0.00113627	20.8606
rs2081023	G	A	-0.122561	0.0236507	2.64e-07	genus.Paraprevotella.id.962	0.00146211	26.8514
rs9900242	G	A	-0.0852967	0.0175212	1.14e-06	genus.Paraprevotella.id.962	0.00129056	23.6969
rs9602779	C	A	-0.106692	0.0220264	6.93e-07	genus.Paraprevotella.id.962	0.00127768	23.4601
rs140997932	C	T	-0.162376	0.0354178	2.11e-06	genus.Paraprevotella.id.962	0.00114473	21.016
rs145020347	G	A	-0.12465	0.0262323	4.03e-06	genus.Paraprevotella.id.962	0.00122964	22.5769
rs4767113	T	C	0.0882466	0.018382	2.14e-06	genus.Paraprevotella.id.962	0.00125507	23.0444
rs3008582	C	T	0.10572	0.0227246	4.36e-06	genus.Paraprevotella.id.962	0.00117873	21.641
rs4756632	T	G	-0.138905	0.0289897	3.82e-06	genus.Paraprevotella.id.962	0.00125029	22.9564
rs10842464	C	T	-0.0758215	0.0172568	6.6e-06	genus.Paraprevotella.id.962	0.0010515	19.3027
rs3801748	A	G	0.0779721	0.0171691	5.2e-06	genus.Paraprevotella.id.962	0.0011233	20.6222
rs7240324	G	T	-0.10229	0.0226948	5.96e-06	genus.Paraprevotella.id.962	0.00110646	20.3128
rs17109926	G	A	-0.0988335	0.0216172	6.75e-06	genus.Paraprevotella.id.962	0.00113846	20.9008
rs17785622	G	A	0.248065	0.0524304	1.93e-06	genus.Paraprevotella.id.962	0.00121909	22.383
rs2387977	C	T	-0.0681778	0.0134756	5.38e-07	genus.Parasutterella.id.2892	0.00139376	25.5944
rs7572229	A	G	0.066273	0.0132736	6.32e-07	genus.Parasutterella.id.2892	0.0013574	24.9258
rs35414597	A	T	-0.0684946	0.0142143	1.51e-06	genus.Parasutterella.id.2892	0.00126448	23.2174
rs6828768	T	C	0.0636852	0.0132645	1.78e-06	genus.Parasutterella.id.2892	0.0012553	23.0487
rs10899911	G	A	-0.0717102	0.0148151	1.15e-06	genus.Parasutterella.id.2892	0.00127584	23.4262
rs7303158	T	C	0.0646859	0.0134256	1.33e-06	genus.Parasutterella.id.2892	0.00126417	23.2116
rs78383039	C	T	-0.146315	0.0297119	1.57e-06	genus.Parasutterella.id.2892	0.00132051	24.2475
rs35055552	C	T	0.109554	0.0235433	3.35e-06	genus.Parasutterella.id.2892	0.00117927	21.651
rs2090816	C	A	0.0840967	0.0177315	2.9e-06	genus.Parasutterella.id.2892	0.001225	22.4916
rs1403396	T	A	-0.0756729	0.0159035	2.76e-06	genus.Parasutterella.id.2892	0.001233	22.6386
rs55877868	C	A	-0.104458	0.0228089	2.87e-06	genus.Parasutterella.id.2892	0.00114229	20.9713
rs8039785	G	T	0.0618345	0.0133	3.62e-06	genus.Parasutterella.id.2892	0.00117719	21.6127
rs823424	A	G	-0.0713448	0.0156958	4.95e-06	genus.Parasutterella.id.2892	0.0011253	20.659
rs7311004	C	T	-0.0617522	0.0136438	5.92e-06	genus.Parasutterella.id.2892	0.0011157	20.4826
rs62273907	G	A	0.229468	0.0502262	5.88e-06	genus.Parasutterella.id.2892	0.00113682	20.8707
rs6809952	A	G	-0.0684957	0.0150892	8.13e-06	genus.Parasutterella.id.2892	0.0011223	20.6039
rs11715853	A	G	-0.0662952	0.0146114	6.23e-06	genus.Parasutterella.id.2892	0.00112123	20.5842
rs75754569	G	C	0.181434	0.0319429	1.1e-08	genus.Peptococcus.id.2037	0.00175601	32.2584
rs77681628	T	C	0.200307	0.0387328	2.69e-07	genus.Peptococcus.id.2037	0.00145614	26.7417
rs10031059	C	T	-0.121167	0.0225844	1.24e-07	genus.Peptococcus.id.2037	0.001567	28.7807
rs62424012	A	G	0.137164	0.0292136	1.15e-06	genus.Peptococcus.id.2037	0.00120057	22.0426
rs413827	A	G	0.110229	0.0237523	3.3e-06	genus.Peptococcus.id.2037	0.00117293	21.5345
rs2054133	A	G	0.0895433	0.0188332	2.14e-06	genus.Peptococcus.id.2037	0.00123108	22.6033
rs11001941	A	G	-0.195611	0.0392217	1.33e-06	genus.Peptococcus.id.2037	0.0013544	24.8707
rs7033353	G	T	0.090152	0.018995	2.22e-06	genus.Peptococcus.id.2037	0.0012267	22.5229
rs5770862	C	T	0.162018	0.0356813	3.22e-06	genus.Peptococcus.id.2037	0.00112294	20.6156
rs34282744	C	G	0.191797	0.0399832	1.84e-06	genus.Peptococcus.id.2037	0.0012531	23.0082
rs72850165	C	T	-0.134304	0.0300423	5.74e-06	genus.Peptococcus.id.2037	0.00108853	19.9831
rs11030569	T	A	-0.17402	0.0374133	3.13e-06	genus.Peptococcus.id.2037	0.00117824	21.6321
rs7766680	C	G	0.0976832	0.0214155	3.51e-06	genus.Peptococcus.id.2037	0.00113316	20.8035
rs74592222	A	G	0.137957	0.0302965	8.55e-06	genus.Peptococcus.id.2037	0.00112931	20.7327
rs36121075	G	A	-0.14067	0.030628	6.99e-06	genus.Peptococcus.id.2037	0.00114886	21.0921
rs12069354	T	C	0.16763	0.03795	9.28e-06	genus.Peptococcus.id.2037	0.00106271	19.5088
rs75882962	C	T	0.0968661	0.0190575	3.19e-07	genus.Phascolarctobacterium.id.2168	0.0014067	25.8324
rs56157888	C	A	0.0954864	0.0193976	1.09e-06	genus.Phascolarctobacterium.id.2168	0.00131951	24.2291
rs56069061	A	G	-0.111306	0.0230694	1.87e-06	genus.Phascolarctobacterium.id.2168	0.00126769	23.2763
rs74540770	A	G	-0.121014	0.0258621	3.6e-06	genus.Phascolarctobacterium.id.2168	0.00119242	21.8927
rs76124218	G	C	-0.159361	0.0344532	2.67e-06	genus.Phascolarctobacterium.id.2168	0.0011652	21.3923
rs6427992	C	G	-0.0652458	0.0137508	2.09e-06	genus.Phascolarctobacterium.id.2168	0.00122607	22.5113
rs12618201	G	A	0.0641657	0.0138202	3.38e-06	genus.Phascolarctobacterium.id.2168	0.001174	21.5541
rs74847270	G	A	-0.104889	0.0230998	5.73e-06	genus.Phascolarctobacterium.id.2168	0.00112294	20.6156
rs1264476	G	T	0.0767335	0.0166041	4.3e-06	genus.Phascolarctobacterium.id.2168	0.00116314	21.3545
rs28525131	A	G	-0.118657	0.0269048	8.23e-06	genus.Phascolarctobacterium.id.2168	0.00105942	19.4482
rs7982713	A	G	0.0726922	0.0163201	9.72e-06	genus.Phascolarctobacterium.id.2168	0.00108059	19.8373
rs11929846	C	T	-0.0697199	0.0157969	8.88e-06	genus.Phascolarctobacterium.id.2168	0.00106098	19.477
rs430270	C	A	0.139155	0.0297055	2.87e-06	genus.Prevotella7.id.11182	0.0011951	21.942
rs57404562	A	C	0.155486	0.0316057	6.22e-07	genus.Prevotella7.id.11182	0.0013179	24.1995
rs9959718	A	G	0.133012	0.0275361	1.9e-06	genus.Prevotella7.id.11182	0.00127064	23.3307
rs9608249	G	A	-0.158213	0.0336317	2.07e-06	genus.Prevotella7.id.11182	0.00120522	22.1279
rs2240542	T	C	0.12085	0.0261776	4.84e-06	genus.Prevotella7.id.11182	0.00116072	21.3101
rs2918132	T	C	-0.114648	0.0254916	6.42e-06	genus.Prevotella7.id.11182	0.0011017	20.2253
rs16937247	C	G	0.146098	0.0351529	9.64e-06	genus.Prevotella7.id.11182	0.000940929	17.271
rs118038478	G	A	0.205676	0.0468917	7.85e-06	genus.Prevotella7.id.11182	0.0010479	19.2365
rs12124567	G	A	-0.121281	0.0275017	9.49e-06	genus.Prevotella7.id.11182	0.00105927	19.4456
rs12195431	C	T	0.196528	0.0442322	8.73e-06	genus.Prevotella7.id.11182	0.00107524	19.7389
rs9426434	C	T	-0.123657	0.0278514	9.72e-06	genus.Prevotella7.id.11182	0.00107369	19.7104
rs79263163	C	A	-0.143982	0.031501	7.51e-06	genus.Prevotella7.id.11182	0.00113782	20.8892
rs111509883	C	T	0.171131	0.0347624	1.24e-06	genus.Prevotella9.id.11183	0.00131966	24.232
rs2683313	G	A	-0.0724576	0.0151603	1.69e-06	genus.Prevotella9.id.11183	0.00124398	22.8405
rs117271932	G	A	0.208089	0.0440393	2.82e-06	genus.Prevotella9.id.11183	0.00121587	22.3238
rs10512344	G	C	0.247373	0.0544087	3.19e-06	genus.Prevotella9.id.11183	0.00112585	20.6691
rs9428102	G	A	-0.0778844	0.0176068	4.62e-06	genus.Prevotella9.id.11183	0.0010658	19.5656
rs746764	C	T	-0.0915772	0.0193245	2.04e-06	genus.Prevotella9.id.11183	0.001223	22.4549
rs16966465	C	G	0.0743348	0.0165291	9.33e-06	genus.Prevotella9.id.11183	0.00110157	20.2228
rs2104588	C	T	0.105558	0.023773	8.13e-06	genus.Prevotella9.id.11183	0.00107387	19.7138
rs11199734	T	A	0.0770209	0.0169462	7e-06	genus.Prevotella9.id.11183	0.00112508	20.655
rs7232121	C	G	0.0671292	0.014423	3.76e-06	genus.Prevotella9.id.11183	0.00117978	21.6604
rs11685699	T	C	-0.141357	0.0295665	2.03e-06	genus.Prevotella9.id.11183	0.00124479	22.8555
rs9613013	A	G	0.0917591	0.0202697	6.1e-06	genus.Prevotella9.id.11183	0.00111615	20.4907
rs2495052	G	A	0.0838978	0.0188523	8.97e-06	genus.Prevotella9.id.11183	0.00107871	19.8027
rs72815774	C	T	-0.176186	0.0393068	8.78e-06	genus.Prevotella9.id.11183	0.00109429	20.0891
rs4968431	T	G	0.0640113	0.0144162	8.58e-06	genus.Prevotella9.id.11183	0.00107385	19.7134
rs7976209	C	T	-0.0870786	0.0197951	7.28e-06	genus.Prevotella9.id.11183	0.00105403	19.3492
rs12648235	C	T	0.0785902	0.0177676	7.39e-06	genus.Prevotella9.id.11183	0.00106566	19.5629
rs1304512	A	G	0.0761593	0.0165885	5.29e-06	genus.Prevotella9.id.11183	0.00114798	21.0759
rs7237249	T	C	-0.0823764	0.0182126	8.93e-06	genus.Prevotella9.id.11183	0.00111424	20.4557
rs2900503	T	G	-0.172329	0.0326671	1.55e-07	genus.RikenellaceaeRC9gutgroup.id.11191	0.00151509	27.8258
rs17582787	G	A	-0.157739	0.0339924	3.55e-06	genus.RikenellaceaeRC9gutgroup.id.11191	0.00117275	21.5312
rs7113155	C	G	0.114423	0.0247798	5.26e-06	genus.RikenellaceaeRC9gutgroup.id.11191	0.00116124	21.3196
rs4270579	A	G	-0.118021	0.0271041	5.46e-06	genus.RikenellaceaeRC9gutgroup.id.11191	0.00103276	18.9584
rs2998141	C	T	-0.136346	0.0293073	4.42e-06	genus.RikenellaceaeRC9gutgroup.id.11191	0.00117876	21.6416
rs4717843	T	G	-0.119376	0.0260548	4.72e-06	genus.RikenellaceaeRC9gutgroup.id.11191	0.00114331	20.9899
rs9887954	A	G	-0.114849	0.0249013	4.81e-06	genus.RikenellaceaeRC9gutgroup.id.11191	0.00115854	21.2699
rs7193937	C	G	0.124153	0.027741	6.19e-06	genus.RikenellaceaeRC9gutgroup.id.11191	0.00109093	20.0274
rs80309088	A	G	0.17405	0.0383423	4.56e-06	genus.RikenellaceaeRC9gutgroup.id.11191	0.00112229	20.6036
rs12501673	G	A	0.116395	0.0262253	6.29e-06	genus.RikenellaceaeRC9gutgroup.id.11191	0.00107291	19.6962
rs17032291	C	T	-0.169579	0.0368251	6.61e-06	genus.RikenellaceaeRC9gutgroup.id.11191	0.00115492	21.2034
rs2074881	C	T	-0.142236	0.032391	9.45e-06	genus.RikenellaceaeRC9gutgroup.id.11191	0.0010503	19.2807
rs7712231	G	A	0.156284	0.0350462	7.97e-06	genus.RikenellaceaeRC9gutgroup.id.11191	0.00108312	19.8838
rs61841503	A	G	0.092888	0.0171454	4e-08	genus.Romboutsia.id.11347	0.00159783	29.3478
rs10279978	G	A	-0.0622202	0.0127675	1.17e-06	genus.Romboutsia.id.11347	0.00129327	23.7466
rs16843578	T	C	-0.0875276	0.0196779	5.08e-06	genus.Romboutsia.id.11347	0.00107762	19.7828
rs77702691	G	A	-0.094406	0.0208544	7.37e-06	genus.Romboutsia.id.11347	0.00111614	20.4906
rs75987356	A	G	-0.129578	0.0280454	6.71e-06	genus.Romboutsia.id.11347	0.00116262	21.3448
rs75200530	G	T	-0.190644	0.0421065	5.07e-06	genus.Romboutsia.id.11347	0.00111652	20.4976
rs9567264	T	C	0.0580018	0.0127495	5.76e-06	genus.Romboutsia.id.11347	0.00112722	20.6943
rs34302036	G	A	0.0550261	0.0120835	5.88e-06	genus.Romboutsia.id.11347	0.00112944	20.7351
rs7109293	G	A	0.0919112	0.0205738	6.98e-06	genus.Romboutsia.id.11347	0.00108701	19.9553
rs114398731	C	G	-0.131039	0.0293815	7.96e-06	genus.Romboutsia.id.11347	0.00108337	19.8885
rs28603357	C	T	-0.214911	0.0474739	8.52e-06	genus.Romboutsia.id.11347	0.00111615	20.4908
rs11221428	C	T	-0.0726779	0.0158263	6.49e-06	genus.Romboutsia.id.11347	0.00114854	21.0862
rs9389266	G	T	0.0722815	0.0162353	9.38e-06	genus.Romboutsia.id.11347	0.0010796	19.8191
rs62504452	G	A	-0.0710048	0.0156654	4.66e-06	genus.Romboutsia.id.11347	0.00111894	20.542
rs2034589	C	G	0.0629765	0.0123489	5.01e-07	genus.Roseburia.id.2012	0.00141607	26.0047
rs116270582	A	T	-0.153844	0.0329324	1.2e-06	genus.Roseburia.id.2012	0.0011885	21.8206
rs2160994	C	T	0.0550687	0.0112481	9.7e-07	genus.Roseburia.id.2012	0.00130522	23.9664
rs16910295	C	T	-0.0980434	0.020957	2.91e-06	genus.Roseburia.id.2012	0.00119196	21.8843
rs12740451	C	T	0.0697527	0.0153607	7.34e-06	genus.Roseburia.id.2012	0.00112308	20.6182
rs6445851	A	G	-0.0497336	0.0108158	3.53e-06	genus.Roseburia.id.2012	0.00115154	21.1414
rs9300744	T	C	-0.0588452	0.0126228	4.75e-06	genus.Roseburia.id.2012	0.00118358	21.7302
rs2943022	C	T	0.0493786	0.0106763	4.11e-06	genus.Roseburia.id.2012	0.001165	21.3887
rs6930661	T	C	-0.0961587	0.0204975	2.48e-06	genus.Roseburia.id.2012	0.00119855	22.0054
rs4748237	C	G	0.0488326	0.0106404	4.67e-06	genus.Roseburia.id.2012	0.00114711	21.0598
rs147990086	G	A	-0.0578936	0.01324	8.93e-06	genus.Roseburia.id.2012	0.00104144	19.1178
rs329182	C	T	0.0690327	0.0152884	5.9e-06	genus.Roseburia.id.2012	0.00111046	20.3863
rs302266	C	T	-0.0777312	0.0172985	8.13e-06	genus.Roseburia.id.2012	0.00109975	20.1895
rs75326254	T	C	-0.104628	0.0230897	7.5e-06	genus.Roseburia.id.2012	0.00111834	20.531
rs55858165	C	A	0.179284	0.0404954	9.99e-06	genus.Roseburia.id.2012	0.0010676	19.5986
rs57466170	T	C	0.0741405	0.0171601	8.3e-06	genus.Roseburia.id.2012	0.00101679	18.6648
rs78753150	C	A	0.0968739	0.0214067	9.98e-06	genus.Roseburia.id.2012	0.0011154	20.477
rs243585	G	C	-0.0585939	0.0121017	1.33e-06	genus.Ruminiclostridium5.id.11355	0.00127661	23.4404
rs2286384	C	G	-0.0518814	0.0107482	1.44e-06	genus.Ruminiclostridium5.id.11355	0.00126882	23.2971
rs79968837	G	A	-0.0950311	0.0193507	1.15e-06	genus.Ruminiclostridium5.id.11355	0.00131331	24.1151
rs2482038	A	C	0.0518991	0.0108777	1.7e-06	genus.Ruminiclostridium5.id.11355	0.00123968	22.7614
rs113753996	C	T	0.0820689	0.0174463	3.99e-06	genus.Ruminiclostridium5.id.11355	0.00120512	22.1261
rs1492620	C	T	-0.0830505	0.0180073	3.53e-06	genus.Ruminiclostridium5.id.11355	0.00115847	21.2686
rs2791343	C	T	0.051717	0.0113369	5.54e-06	genus.Ruminiclostridium5.id.11355	0.00113341	20.8081
rs10827477	G	A	-0.0547387	0.0115163	2.19e-06	genus.Ruminiclostridium5.id.11355	0.00123034	22.5898
rs6121460	A	G	0.0932955	0.0199206	2.64e-06	genus.Ruminiclostridium5.id.11355	0.00119453	21.9316
rs2801960	G	C	0.0520975	0.0115111	6.21e-06	genus.Ruminiclostridium5.id.11355	0.00111561	20.481
rs8053158	G	A	-0.0740543	0.0159151	5.9e-06	genus.Ruminiclostridium5.id.11355	0.00117915	21.6488
rs1223978	C	T	0.0484169	0.0108254	8.16e-06	genus.Ruminiclostridium5.id.11355	0.00108951	20.0012
rs73002572	C	G	0.181548	0.0414078	8.82e-06	genus.Ruminiclostridium5.id.11355	0.00104703	19.2206
rs2833828	A	G	0.0489617	0.0108702	6.82e-06	genus.Ruminiclostridium5.id.11355	0.00110499	20.2857
rs4955951	G	A	-0.0713749	0.0165826	9.96e-06	genus.Ruminiclostridium5.id.11355	0.00100913	18.5241
rs1756364	T	G	0.0999189	0.0197169	2.54e-07	genus.Ruminiclostridium6.id.11356	0.00139834	25.6787
rs71414120	G	T	0.200894	0.0406434	1.08e-06	genus.Ruminiclostridium6.id.11356	0.00133038	24.4291
rs61060922	G	T	0.15913	0.0322283	1.09e-06	genus.Ruminiclostridium6.id.11356	0.00132755	24.3769
rs79968172	A	G	0.11614	0.0243083	1.66e-06	genus.Ruminiclostridium6.id.11356	0.00124311	22.8246
rs77193512	G	A	0.0736533	0.0153163	1.3e-06	genus.Ruminiclostridium6.id.11356	0.00125929	23.122
rs11992182	C	A	0.0625299	0.0137876	4.65e-06	genus.Ruminiclostridium6.id.11356	0.00112025	20.5662
rs72991535	G	T	0.135604	0.0295174	4.95e-06	genus.Ruminiclostridium6.id.11356	0.00114945	21.1028
rs663262	C	T	-0.13498	0.0310715	3.39e-06	genus.Ruminiclostridium6.id.11356	0.00102795	18.87
rs9555756	C	A	-0.0804138	0.0176692	7.1e-06	genus.Ruminiclostridium6.id.11356	0.00112808	20.71
rs792058	A	G	0.0554234	0.0125423	8.58e-06	genus.Ruminiclostridium6.id.11356	0.00106358	19.5247
rs10829821	C	T	-0.097606	0.0216072	3.47e-06	genus.Ruminiclostridium6.id.11356	0.0011114	20.4036
rs67479537	C	T	0.118994	0.026487	9.3e-06	genus.Ruminiclostridium6.id.11356	0.00109928	20.1808
rs1871858	G	C	-0.105422	0.0237274	9.12e-06	genus.Ruminiclostridium6.id.11356	0.0010752	19.7383
rs116969552	G	A	-0.166823	0.0376681	9.16e-06	genus.Ruminiclostridium6.id.11356	0.00106832	19.6117
rs2548459	T	C	0.0554866	0.0122755	6.4e-06	genus.Ruminiclostridium6.id.11356	0.0011128	20.4293
rs73176030	C	T	0.058665	0.013208	7.29e-06	genus.Ruminiclostridium6.id.11356	0.00107453	19.726
rs35362464	A	C	0.0720077	0.0165387	8.99e-06	genus.Ruminiclostridium6.id.11356	0.00103254	18.9544
rs57665991	G	C	-0.0641507	0.0123339	2.07e-07	genus.Ruminiclostridium9.id.11357	0.00147287	27.0494
rs12040548	T	G	0.0570422	0.0122359	3.15e-06	genus.Ruminiclostridium9.id.11357	0.0011836	21.7307
rs115044523	A	G	-0.0980026	0.0202616	2.37e-06	genus.Ruminiclostridium9.id.11357	0.00127401	23.3926
rs12419854	A	T	-0.0727975	0.0155594	3.18e-06	genus.Ruminiclostridium9.id.11357	0.00119214	21.8876
rs6082461	C	A	0.0586425	0.0131004	4.87e-06	genus.Ruminiclostridium9.id.11357	0.00109139	20.0359
rs113048721	G	C	0.0600735	0.0132737	4.1e-06	genus.Ruminiclostridium9.id.11357	0.00111557	20.4801
rs918449	G	A	-0.0950908	0.0197177	2.56e-06	genus.Ruminiclostridium9.id.11357	0.00126653	23.2551
rs73592673	T	A	-0.081629	0.0169515	2.14e-06	genus.Ruminiclostridium9.id.11357	0.00126278	23.1861
rs79082720	G	C	0.0928576	0.0204871	6.47e-06	genus.Ruminiclostridium9.id.11357	0.00111889	20.5412
rs74303178	C	T	0.0532742	0.0119274	7.92e-06	genus.Ruminiclostridium9.id.11357	0.00108661	19.9479
rs13033315	A	T	0.0511195	0.0111418	5.68e-06	genus.Ruminiclostridium9.id.11357	0.00114648	21.0483
rs9809789	T	C	-0.0717454	0.0159673	8.72e-06	genus.Ruminiclostridium9.id.11357	0.00109963	20.1872
rs9522712	C	T	0.0699728	0.0154939	4.66e-06	genus.Ruminiclostridium9.id.11357	0.00111085	20.3934
rs78191726	C	T	0.0944998	0.0210206	7.58e-06	genus.Ruminiclostridium9.id.11357	0.00110076	20.2081
rs7137760	T	C	0.050797	0.0112182	7.07e-06	genus.Ruminiclostridium9.id.11357	0.00111672	20.5012
rs5994253	G	A	-0.0811302	0.0157621	2.35e-07	genus.RuminococcaceaeNK4A214group.id.11358	0.00144249	26.4905
rs136761	A	G	-0.0587521	0.0119155	8.15e-07	genus.RuminococcaceaeNK4A214group.id.11358	0.00132388	24.3096
rs11586410	A	G	-0.0863422	0.0169937	3.66e-07	genus.RuminococcaceaeNK4A214group.id.11358	0.0014056	25.8121
rs34576931	C	G	-0.0873312	0.0194886	4.72e-06	genus.RuminococcaceaeNK4A214group.id.11358	0.00109371	20.0785
rs114244418	G	C	-0.175266	0.0372779	3.59e-06	genus.RuminococcaceaeNK4A214group.id.11358	0.00120385	22.1027
rs4814689	T	C	-0.1083	0.0230708	4.55e-06	genus.RuminococcaceaeNK4A214group.id.11358	0.00120009	22.0336
rs73158814	G	C	-0.109257	0.0227458	2.2e-06	genus.RuminococcaceaeNK4A214group.id.11358	0.00125647	23.0701
rs12731	G	A	-0.0527684	0.0115053	4.87e-06	genus.RuminococcaceaeNK4A214group.id.11358	0.00114565	21.033
rs7573569	C	T	0.107739	0.0233638	3.23e-06	genus.RuminococcaceaeNK4A214group.id.11358	0.00115812	21.2622
rs147475196	G	A	-0.133769	0.0295196	4.72e-06	genus.RuminococcaceaeNK4A214group.id.11358	0.00111841	20.5324
rs62027366	C	T	0.0615389	0.0137612	6.58e-06	genus.RuminococcaceaeNK4A214group.id.11358	0.00108922	19.9959
rs12642039	C	T	-0.0553003	0.0119397	3.43e-06	genus.RuminococcaceaeNK4A214group.id.11358	0.00116831	21.4495
rs35559912	C	T	-0.0925071	0.0203674	4.89e-06	genus.RuminococcaceaeNK4A214group.id.11358	0.00112355	20.6268
rs13087692	G	T	0.0574623	0.012594	8.69e-06	genus.RuminococcaceaeNK4A214group.id.11358	0.00113383	20.8159
rs6681678	T	C	-0.100174	0.024	9.05e-06	genus.RuminococcaceaeNK4A214group.id.11358	0.000949022	17.4197
rs11241747	T	C	0.0533858	0.0120035	6.59e-06	genus.RuminococcaceaeNK4A214group.id.11358	0.00107739	19.7784
rs77564310	C	A	-0.0713093	0.0140855	3.29e-07	genus.RuminococcaceaeUCG002.id.11360	0.00139553	25.627
rs55793120	C	T	0.137396	0.027414	4.81e-07	genus.RuminococcaceaeUCG002.id.11360	0.00136776	25.1164
rs10927423	A	C	-0.0713617	0.0147712	8.5e-07	genus.RuminococcaceaeUCG002.id.11360	0.001271	23.3373
rs67746927	G	C	-0.054237	0.0110357	9.17e-07	genus.RuminococcaceaeUCG002.id.11360	0.00131528	24.1514
rs116974815	A	C	-0.189731	0.0396566	2.03e-06	genus.RuminococcaceaeUCG002.id.11360	0.00124653	22.8874
rs7155595	A	C	0.0569929	0.0116986	1.15e-06	genus.RuminococcaceaeUCG002.id.11360	0.00129244	23.7314
rs7120052	C	A	0.0624796	0.0135523	1.97e-06	genus.RuminococcaceaeUCG002.id.11360	0.00115757	21.2521
rs10916131	T	C	-0.069333	0.0146753	2.87e-06	genus.RuminococcaceaeUCG002.id.11360	0.00121556	22.3181
rs79016051	T	C	-0.0887747	0.0189424	2.34e-06	genus.RuminococcaceaeUCG002.id.11360	0.00119616	21.9614
rs12463378	G	A	-0.0522061	0.0112086	2.96e-06	genus.RuminococcaceaeUCG002.id.11360	0.00118147	21.6914
rs11750293	T	G	-0.0578304	0.0120512	1.76e-06	genus.RuminococcaceaeUCG002.id.11360	0.00125402	23.0251
rs2265670	G	C	-0.0512404	0.0109287	2.99e-06	genus.RuminococcaceaeUCG002.id.11360	0.00119721	21.9807
rs15256	T	C	0.0732376	0.016834	9.46e-06	genus.RuminococcaceaeUCG002.id.11360	0.00103097	18.9254
rs882348	G	A	-0.0799946	0.0178618	5.45e-06	genus.RuminococcaceaeUCG002.id.11360	0.00109244	20.055
rs72874194	C	G	-0.0770289	0.016725	3.47e-06	genus.RuminococcaceaeUCG002.id.11360	0.00115525	21.2095
rs6793778	T	C	-0.0558706	0.0125258	9.81e-06	genus.RuminococcaceaeUCG002.id.11360	0.00108364	19.8934
rs7342369	A	C	-0.0527803	0.0116023	5.66e-06	genus.RuminococcaceaeUCG002.id.11360	0.0011271	20.6922
rs10964441	A	G	-0.14906	0.034486	7.45e-06	genus.RuminococcaceaeUCG002.id.11360	0.00101764	18.6806
rs11607472	G	A	-0.0780229	0.0176325	7.19e-06	genus.RuminococcaceaeUCG002.id.11360	0.00106648	19.5781
rs7249614	G	A	-0.0492778	0.0110807	9.07e-06	genus.RuminococcaceaeUCG002.id.11360	0.00107722	19.7753
rs76847269	G	A	0.163508	0.0356151	5.17e-06	genus.RuminococcaceaeUCG002.id.11360	0.00114792	21.0748
rs6542556	G	A	0.050974	0.011406	7.86e-06	genus.RuminococcaceaeUCG002.id.11360	0.00108782	19.9702
rs57079348	G	T	-0.076573	0.017282	7.22e-06	genus.RuminococcaceaeUCG002.id.11360	0.0010693	19.6299
rs56030423	A	G	-0.0982874	0.0216344	6.3e-06	genus.RuminococcaceaeUCG002.id.11360	0.00112413	20.6375
rs362417	C	G	-0.054863	0.0120984	7.8e-06	genus.RuminococcaceaeUCG002.id.11360	0.00112	20.5616
rs113147300	G	A	-0.075842	0.0164562	7.69e-06	genus.RuminococcaceaeUCG002.id.11360	0.0011568	21.2379
rs73341549	C	T	-0.169857	0.0318768	1.51e-07	genus.RuminococcaceaeUCG003.id.11361	0.00154578	28.3904
rs6759615	G	A	0.102523	0.0200204	7.86e-07	genus.RuminococcaceaeUCG003.id.11361	0.00142783	26.221
rs646327	A	G	0.0586696	0.011837	7.83e-07	genus.RuminococcaceaeUCG003.id.11361	0.00133772	24.564
rs11613919	T	G	0.0727604	0.0155716	1.63e-06	genus.RuminococcaceaeUCG003.id.11361	0.00118906	21.831
rs11243416	C	T	-0.0925653	0.0191203	1.67e-06	genus.RuminococcaceaeUCG003.id.11361	0.0012763	23.4347
rs16959793	C	A	-0.062527	0.0131259	2.22e-06	genus.RuminococcaceaeUCG003.id.11361	0.00123579	22.6899
rs4452755	C	A	-0.0634463	0.0134741	3.29e-06	genus.RuminococcaceaeUCG003.id.11361	0.00120751	22.1701
rs10490280	T	C	-0.0672094	0.0143309	4.16e-06	genus.RuminococcaceaeUCG003.id.11361	0.00119782	21.9919
rs4532474	A	G	0.0769231	0.017045	4.82e-06	genus.RuminococcaceaeUCG003.id.11361	0.00110928	20.3645
rs4629039	A	T	0.0553742	0.0122659	6.54e-06	genus.RuminococcaceaeUCG003.id.11361	0.00111002	20.3782
rs2523124	C	T	-0.0546625	0.0120823	5.78e-06	genus.RuminococcaceaeUCG003.id.11361	0.00111479	20.4658
rs3013089	A	G	-0.0551473	0.0120346	4.38e-06	genus.RuminococcaceaeUCG003.id.11361	0.00114364	20.9961
rs78720113	G	A	-0.115348	0.0249601	7.59e-06	genus.RuminococcaceaeUCG003.id.11361	0.00116313	21.3543
rs139730	C	G	-0.0577655	0.0130645	9.72e-06	genus.RuminococcaceaeUCG003.id.11361	0.00106486	19.5482
rs6769553	G	A	0.0849743	0.0157451	7.91e-08	genus.RuminococcaceaeUCG004.id.11362	0.00158562	29.1232
rs12125734	T	G	0.133972	0.0257417	2.09e-07	genus.RuminococcaceaeUCG004.id.11362	0.00147473	27.0835
rs511258	A	G	-0.0757474	0.0162475	4.52e-06	genus.RuminococcaceaeUCG004.id.11362	0.00118372	21.7328
rs2248146	C	T	0.0689452	0.0153649	8.2e-06	genus.RuminococcaceaeUCG004.id.11362	0.00109666	20.1326
rs10976229	G	T	0.095976	0.0214554	7.04e-06	genus.RuminococcaceaeUCG004.id.11362	0.00108988	20.0081
[truncated: 819 more rows]

## Sheet: S2
rsid	other_allele.exposure	effect_allele.exposure	beta.exposure	se.exposure	pval	exposure	R2	F
rs4850073	A	C	0.0822314	0.018284	6.88e-06	Gut microbiota abundance (k_Bacteria.p_Actinobacteria.c_Actinobacteria.o_Bifidobacteriales.f_Bifidobacteriaceae.g_Bifidobacterium.s_Bifidobacterium_adolescentis) || id:ebi-a-GCST90027754	0.00260718	20.2218
rs6754311	T	C	0.155851	0.020817	7.06e-14	Gut microbiota abundance (k_Bacteria.p_Actinobacteria.c_Actinobacteria.o_Bifidobacteriales.f_Bifidobacteriaceae.g_Bifidobacterium.s_Bifidobacterium_adolescentis) || id:ebi-a-GCST90027754	0.0071915	56.0365
rs4351047	A	G	0.0971883	0.0186404	1.85e-07	Gut microbiota abundance (k_Bacteria.p_Actinobacteria.c_Actinobacteria.o_Bifidobacteriales.f_Bifidobacteriaceae.g_Bifidobacterium.s_Bifidobacterium_adolescentis) || id:ebi-a-GCST90027754	0.00350079	27.1772
rs10063054	C	G	0.0791831	0.0178997	9.7e-06	Gut microbiota abundance (k_Bacteria.p_Actinobacteria.c_Actinobacteria.o_Bifidobacteriales.f_Bifidobacteriaceae.g_Bifidobacterium.s_Bifidobacterium_adolescentis) || id:ebi-a-GCST90027754	0.0025226	19.5642
rs6455422	A	G	0.111628	0.0246764	6.08e-06	Gut microbiota abundance (k_Bacteria.p_Actinobacteria.c_Actinobacteria.o_Bifidobacteriales.f_Bifidobacteriaceae.g_Bifidobacterium.s_Bifidobacterium_adolescentis) || id:ebi-a-GCST90027754	0.00263759	20.4583
rs4256405	T	C	-0.082761	0.0179317	3.92e-06	Gut microbiota abundance (k_Bacteria.p_Actinobacteria.c_Actinobacteria.o_Bifidobacteriales.f_Bifidobacteriaceae.g_Bifidobacterium.s_Bifidobacterium_adolescentis) || id:ebi-a-GCST90027754	0.00274528	21.2959
rs11986537	C	T	0.0995351	0.0214947	3.64e-06	Gut microbiota abundance (k_Bacteria.p_Actinobacteria.c_Actinobacteria.o_Bifidobacteriales.f_Bifidobacteriaceae.g_Bifidobacterium.s_Bifidobacterium_adolescentis) || id:ebi-a-GCST90027754	0.0027635	21.4377
rs144770262	G	A	0.165532	0.0363538	5.28e-06	Gut microbiota abundance (k_Bacteria.p_Actinobacteria.c_Actinobacteria.o_Bifidobacteriales.f_Bifidobacteriaceae.g_Bifidobacterium.s_Bifidobacterium_adolescentis) || id:ebi-a-GCST90027754	0.00267223	20.7277
rs4110696	A	G	0.0844345	0.0184397	4.67e-06	Gut microbiota abundance (k_Bacteria.p_Actinobacteria.c_Actinobacteria.o_Bifidobacteriales.f_Bifidobacteriaceae.g_Bifidobacterium.s_Bifidobacterium_adolescentis) || id:ebi-a-GCST90027754	0.00270227	20.9614
rs4646215	A	G	0.14565	0.0317535	4.5e-06	Gut microbiota abundance (k_Bacteria.p_Actinobacteria.c_Actinobacteria.o_Bifidobacteriales.f_Bifidobacteriaceae.g_Bifidobacterium.s_Bifidobacterium_adolescentis) || id:ebi-a-GCST90027754	0.00271163	21.0342
rs74394156	C	T	0.184682	0.0400043	3.9e-06	Gut microbiota abundance (k_Bacteria.p_Actinobacteria.c_Actinobacteria.o_Bifidobacteriales.f_Bifidobacteriaceae.g_Bifidobacterium.s_Bifidobacterium_adolescentis) || id:ebi-a-GCST90027754	0.00274671	21.3071
rs8045380	C	T	0.103317	0.0224329	4.11e-06	Gut microbiota abundance (k_Bacteria.p_Actinobacteria.c_Actinobacteria.o_Bifidobacteriales.f_Bifidobacteriaceae.g_Bifidobacterium.s_Bifidobacterium_adolescentis) || id:ebi-a-GCST90027754	0.00273373	21.2061
rs722497	C	T	-0.152155	0.0316192	1.49e-06	Gut microbiota abundance (k_Bacteria.p_Actinobacteria.c_Actinobacteria.o_Bifidobacteriales.f_Bifidobacteriaceae.g_Bifidobacterium.s_Bifidobacterium_bifidum) || id:ebi-a-GCST90027755	0.00298363	23.1504
rs849116	T	C	-0.169775	0.0354719	1.7e-06	Gut microbiota abundance (k_Bacteria.p_Actinobacteria.c_Actinobacteria.o_Bifidobacteriales.f_Bifidobacteriaceae.g_Bifidobacterium.s_Bifidobacterium_bifidum) || id:ebi-a-GCST90027755	0.00295166	22.9016
rs57711736	G	A	-0.154629	0.0348695	9.23e-06	Gut microbiota abundance (k_Bacteria.p_Actinobacteria.c_Actinobacteria.o_Bifidobacteriales.f_Bifidobacteriaceae.g_Bifidobacterium.s_Bifidobacterium_bifidum) || id:ebi-a-GCST90027755	0.00253489	19.6598
rs17453521	G	A	-0.249613	0.0536054	3.22e-06	Gut microbiota abundance (k_Bacteria.p_Actinobacteria.c_Actinobacteria.o_Bifidobacteriales.f_Bifidobacteriaceae.g_Bifidobacterium.s_Bifidobacterium_bifidum) || id:ebi-a-GCST90027755	0.0027943	21.6773
rs76631862	G	T	-0.303243	0.0683874	9.24e-06	Gut microbiota abundance (k_Bacteria.p_Actinobacteria.c_Actinobacteria.o_Bifidobacteriales.f_Bifidobacteriaceae.g_Bifidobacterium.s_Bifidobacterium_bifidum) || id:ebi-a-GCST90027755	0.00253454	19.657
rs9848175	A	G	0.315157	0.068015	3.59e-06	Gut microbiota abundance (k_Bacteria.p_Actinobacteria.c_Actinobacteria.o_Bifidobacteriales.f_Bifidobacteriaceae.g_Bifidobacterium.s_Bifidobacterium_bifidum) || id:ebi-a-GCST90027755	0.00276702	21.4651
rs4861647	T	C	0.208894	0.044876	3.24e-06	Gut microbiota abundance (k_Bacteria.p_Actinobacteria.c_Actinobacteria.o_Bifidobacteriales.f_Bifidobacteriaceae.g_Bifidobacterium.s_Bifidobacterium_bifidum) || id:ebi-a-GCST90027755	0.00279242	21.6626
rs12512757	T	A	-0.149671	0.0334506	7.66e-06	Gut microbiota abundance (k_Bacteria.p_Actinobacteria.c_Actinobacteria.o_Bifidobacteriales.f_Bifidobacteriaceae.g_Bifidobacterium.s_Bifidobacterium_bifidum) || id:ebi-a-GCST90027755	0.00258058	20.015
rs62555927	A	G	-0.340244	0.0714205	1.9e-06	Gut microbiota abundance (k_Bacteria.p_Actinobacteria.c_Actinobacteria.o_Bifidobacteriales.f_Bifidobacteriaceae.g_Bifidobacterium.s_Bifidobacterium_bifidum) || id:ebi-a-GCST90027755	0.00292438	22.6894
rs494242	C	T	-0.252706	0.0337905	7.51e-14	Gut microbiota abundance (k_Bacteria.p_Actinobacteria.c_Actinobacteria.o_Bifidobacteriales.f_Bifidobacteriaceae.g_Bifidobacterium.s_Bifidobacterium_bifidum) || id:ebi-a-GCST90027755	0.00717605	55.9152
rs10506461	G	A	-0.155664	0.0346141	6.89e-06	Gut microbiota abundance (k_Bacteria.p_Actinobacteria.c_Actinobacteria.o_Bifidobacteriales.f_Bifidobacteriaceae.g_Bifidobacterium.s_Bifidobacterium_bifidum) || id:ebi-a-GCST90027755	0.0026068	20.2189
rs7334864	G	A	0.159013	0.0346593	4.48e-06	Gut microbiota abundance (k_Bacteria.p_Actinobacteria.c_Actinobacteria.o_Bifidobacteriales.f_Bifidobacteriaceae.g_Bifidobacterium.s_Bifidobacterium_bifidum) || id:ebi-a-GCST90027755	0.0027128	21.0433
rs9525230	A	G	-0.153082	0.0335192	4.95e-06	Gut microbiota abundance (k_Bacteria.p_Actinobacteria.c_Actinobacteria.o_Bifidobacteriales.f_Bifidobacteriaceae.g_Bifidobacterium.s_Bifidobacterium_bifidum) || id:ebi-a-GCST90027755	0.00268821	20.852
rs11630244	A	G	0.245762	0.0532982	4.01e-06	Gut microbiota abundance (k_Bacteria.p_Actinobacteria.c_Actinobacteria.o_Bifidobacteriales.f_Bifidobacteriaceae.g_Bifidobacterium.s_Bifidobacterium_bifidum) || id:ebi-a-GCST90027755	0.00274021	21.2565
rs59340188	C	T	0.321324	0.0616893	1.9e-07	Gut microbiota abundance (k_Bacteria.p_Actinobacteria.c_Actinobacteria.o_Bifidobacteriales.f_Bifidobacteriaceae.g_Bifidobacterium.s_Bifidobacterium_bifidum) || id:ebi-a-GCST90027755	0.00349396	27.124
rs56249713	T	C	0.143906	0.0323284	8.53e-06	Gut microbiota abundance (k_Bacteria.p_Actinobacteria.c_Actinobacteria.o_Bifidobacteriales.f_Bifidobacteriaceae.g_Bifidobacterium.s_Bifidobacterium_bifidum) || id:ebi-a-GCST90027755	0.00255417	19.8097
rs35948646	G	A	0.220754	0.0469154	2.53e-06	Gut microbiota abundance (k_Bacteria.p_Actinobacteria.c_Actinobacteria.o_Bifidobacteriales.f_Bifidobacteriaceae.g_Bifidobacterium.s_Bifidobacterium_catenulatum) || id:ebi-a-GCST90027756	0.0028531	22.1347
rs79651411	T	C	-0.354719	0.0802928	9.97e-06	Gut microbiota abundance (k_Bacteria.p_Actinobacteria.c_Actinobacteria.o_Bifidobacteriales.f_Bifidobacteriaceae.g_Bifidobacterium.s_Bifidobacterium_catenulatum) || id:ebi-a-GCST90027756	0.0025159	19.5121
rs9451310	C	G	-0.199344	0.0449893	9.38e-06	Gut microbiota abundance (k_Bacteria.p_Actinobacteria.c_Actinobacteria.o_Bifidobacteriales.f_Bifidobacteriaceae.g_Bifidobacterium.s_Bifidobacterium_catenulatum) || id:ebi-a-GCST90027756	0.00253081	19.628
rs6953241	A	G	-0.280431	0.0610176	4.31e-06	Gut microbiota abundance (k_Bacteria.p_Actinobacteria.c_Actinobacteria.o_Bifidobacteriales.f_Bifidobacteriaceae.g_Bifidobacterium.s_Bifidobacterium_catenulatum) || id:ebi-a-GCST90027756	0.00272226	21.1169
rs76993859	A	G	-0.379147	0.0842051	6.71e-06	Gut microbiota abundance (k_Bacteria.p_Actinobacteria.c_Actinobacteria.o_Bifidobacteriales.f_Bifidobacteriaceae.g_Bifidobacterium.s_Bifidobacterium_catenulatum) || id:ebi-a-GCST90027756	0.0026132	20.2687
rs12580899	G	C	-0.252223	0.0546145	3.87e-06	Gut microbiota abundance (k_Bacteria.p_Actinobacteria.c_Actinobacteria.o_Bifidobacteriales.f_Bifidobacteriaceae.g_Bifidobacterium.s_Bifidobacterium_catenulatum) || id:ebi-a-GCST90027756	0.00274871	21.3227
rs80133499	C	A	0.388075	0.0868196	7.83e-06	Gut microbiota abundance (k_Bacteria.p_Actinobacteria.c_Actinobacteria.o_Bifidobacteriales.f_Bifidobacteriaceae.g_Bifidobacterium.s_Bifidobacterium_catenulatum) || id:ebi-a-GCST90027756	0.00257541	19.9748
rs13391731	A	G	-0.0876715	0.018818	3.18e-06	Gut microbiota abundance (k_Bacteria.p_Actinobacteria.c_Actinobacteria.o_Bifidobacteriales.f_Bifidobacteriaceae.g_Bifidobacterium.s_Bifidobacterium_longum) || id:ebi-a-GCST90027757	0.00279721	21.6999
rs6546996	A	G	-0.122113	0.0273032	7.73e-06	Gut microbiota abundance (k_Bacteria.p_Actinobacteria.c_Actinobacteria.o_Bifidobacteriales.f_Bifidobacteriaceae.g_Bifidobacterium.s_Bifidobacterium_longum) || id:ebi-a-GCST90027757	0.00257838	19.9979
rs1446585	A	G	0.115634	0.0209054	3.18e-08	Gut microbiota abundance (k_Bacteria.p_Actinobacteria.c_Actinobacteria.o_Bifidobacteriales.f_Bifidobacteriaceae.g_Bifidobacterium.s_Bifidobacterium_longum) || id:ebi-a-GCST90027757	0.00393833	30.5874
rs6780177	C	T	0.128654	0.0263775	1.07e-06	Gut microbiota abundance (k_Bacteria.p_Actinobacteria.c_Actinobacteria.o_Bifidobacteriales.f_Bifidobacteriaceae.g_Bifidobacterium.s_Bifidobacterium_longum) || id:ebi-a-GCST90027757	0.00306491	23.783
rs10033190	T	C	0.0978871	0.0207273	2.33e-06	Gut microbiota abundance (k_Bacteria.p_Actinobacteria.c_Actinobacteria.o_Bifidobacteriales.f_Bifidobacteriaceae.g_Bifidobacterium.s_Bifidobacterium_longum) || id:ebi-a-GCST90027757	0.002874	22.2973
rs11721919	C	G	-0.0863411	0.0191923	6.84e-06	Gut microbiota abundance (k_Bacteria.p_Actinobacteria.c_Actinobacteria.o_Bifidobacteriales.f_Bifidobacteriaceae.g_Bifidobacterium.s_Bifidobacterium_longum) || id:ebi-a-GCST90027757	0.00260866	20.2334
rs7761703	A	T	-0.155642	0.0311847	6.01e-07	Gut microbiota abundance (k_Bacteria.p_Actinobacteria.c_Actinobacteria.o_Bifidobacteriales.f_Bifidobacteriaceae.g_Bifidobacterium.s_Bifidobacterium_longum) || id:ebi-a-GCST90027757	0.00320882	24.9034
rs13264085	T	A	0.0990459	0.0223532	9.38e-06	Gut microbiota abundance (k_Bacteria.p_Actinobacteria.c_Actinobacteria.o_Bifidobacteriales.f_Bifidobacteriaceae.g_Bifidobacterium.s_Bifidobacterium_longum) || id:ebi-a-GCST90027757	0.00253084	19.6282
rs11786426	A	G	0.0825932	0.0184837	7.88e-06	Gut microbiota abundance (k_Bacteria.p_Actinobacteria.c_Actinobacteria.o_Bifidobacteriales.f_Bifidobacteriaceae.g_Bifidobacterium.s_Bifidobacterium_longum) || id:ebi-a-GCST90027757	0.00257373	19.9617
rs77019567	T	A	0.177891	0.0397631	7.69e-06	Gut microbiota abundance (k_Bacteria.p_Actinobacteria.c_Actinobacteria.o_Bifidobacteriales.f_Bifidobacteriaceae.g_Bifidobacterium.s_Bifidobacterium_longum) || id:ebi-a-GCST90027757	0.00257986	20.0095
rs10843776	T	G	-0.0925649	0.0205387	6.58e-06	Gut microbiota abundance (k_Bacteria.p_Actinobacteria.c_Actinobacteria.o_Bifidobacteriales.f_Bifidobacteriaceae.g_Bifidobacterium.s_Bifidobacterium_longum) || id:ebi-a-GCST90027757	0.00261806	20.3065
rs73412051	G	A	0.155347	0.0334656	3.45e-06	Gut microbiota abundance (k_Bacteria.p_Actinobacteria.c_Actinobacteria.o_Bifidobacteriales.f_Bifidobacteriaceae.g_Bifidobacterium.s_Bifidobacterium_longum) || id:ebi-a-GCST90027757	0.00277698	21.5425
rs7532302	C	T	-0.122325	0.0253292	1.37e-06	Gut microbiota abundance (k_Bacteria.p_Actinobacteria.c_Actinobacteria.o_Coriobacteriales.f_Coriobacteriaceae.g_Adlercreutzia.s_Adlercreutzia_equolifaciens) || id:ebi-a-GCST90027758	0.00300505	23.3171
rs148883344	C	A	0.212645	0.0457604	3.37e-06	Gut microbiota abundance (k_Bacteria.p_Actinobacteria.c_Actinobacteria.o_Coriobacteriales.f_Coriobacteriaceae.g_Adlercreutzia.s_Adlercreutzia_equolifaciens) || id:ebi-a-GCST90027758	0.00278286	21.5883
rs72682613	C	T	-0.136352	0.0308172	9.67e-06	Gut microbiota abundance (k_Bacteria.p_Actinobacteria.c_Actinobacteria.o_Coriobacteriales.f_Coriobacteriaceae.g_Adlercreutzia.s_Adlercreutzia_equolifaciens) || id:ebi-a-GCST90027758	0.00252354	19.5715
rs9347737	A	G	-0.108442	0.0244839	9.46e-06	Gut microbiota abundance (k_Bacteria.p_Actinobacteria.c_Actinobacteria.o_Coriobacteriales.f_Coriobacteriaceae.g_Adlercreutzia.s_Adlercreutzia_equolifaciens) || id:ebi-a-GCST90027758	0.00252875	19.612
rs62529678	G	A	0.118588	0.0267934	9.6e-06	Gut microbiota abundance (k_Bacteria.p_Actinobacteria.c_Actinobacteria.o_Coriobacteriales.f_Coriobacteriaceae.g_Adlercreutzia.s_Adlercreutzia_equolifaciens) || id:ebi-a-GCST90027758	0.00252522	19.5845
rs609909	G	C	-0.255589	0.0543213	2.54e-06	Gut microbiota abundance (k_Bacteria.p_Actinobacteria.c_Actinobacteria.o_Coriobacteriales.f_Coriobacteriaceae.g_Adlercreutzia.s_Adlercreutzia_equolifaciens) || id:ebi-a-GCST90027758	0.00285282	22.1326
rs73546364	C	T	-0.221358	0.0481341	4.25e-06	Gut microbiota abundance (k_Bacteria.p_Actinobacteria.c_Actinobacteria.o_Coriobacteriales.f_Coriobacteriaceae.g_Adlercreutzia.s_Adlercreutzia_equolifaciens) || id:ebi-a-GCST90027758	0.00272565	21.1433
rs11736801	C	T	-0.183639	0.0411616	8.14e-06	Gut microbiota abundance (k_Bacteria.p_Actinobacteria.c_Actinobacteria.o_Coriobacteriales.f_Coriobacteriaceae.g_Collinsella.s_Collinsella_aerofaciens) || id:ebi-a-GCST90027759	0.00256567	19.8991
rs17553786	C	T	0.165776	0.0366453	6.07e-06	Gut microbiota abundance (k_Bacteria.p_Actinobacteria.c_Actinobacteria.o_Coriobacteriales.f_Coriobacteriaceae.g_Collinsella.s_Collinsella_aerofaciens) || id:ebi-a-GCST90027759	0.00263773	20.4595
rs7831606	T	A	-0.103329	0.0233385	9.54e-06	Gut microbiota abundance (k_Bacteria.p_Actinobacteria.c_Actinobacteria.o_Coriobacteriales.f_Coriobacteriaceae.g_Collinsella.s_Collinsella_aerofaciens) || id:ebi-a-GCST90027759	0.0025268	19.5969
rs550057	C	T	0.108642	0.0193746	2.05e-08	Gut microbiota abundance (k_Bacteria.p_Actinobacteria.c_Actinobacteria.o_Coriobacteriales.f_Coriobacteriaceae.g_Collinsella.s_Collinsella_aerofaciens) || id:ebi-a-GCST90027759	0.00404706	31.4353
rs72774015	G	A	0.177381	0.0392824	6.32e-06	Gut microbiota abundance (k_Bacteria.p_Actinobacteria.c_Actinobacteria.o_Coriobacteriales.f_Coriobacteriaceae.g_Collinsella.s_Collinsella_aerofaciens) || id:ebi-a-GCST90027759	0.00262813	20.3848
rs61877169	A	G	0.104615	0.0229385	5.1e-06	Gut microbiota abundance (k_Bacteria.p_Actinobacteria.c_Actinobacteria.o_Coriobacteriales.f_Coriobacteriaceae.g_Collinsella.s_Collinsella_aerofaciens) || id:ebi-a-GCST90027759	0.00268079	20.7944
rs61940669	G	A	0.146989	0.0326009	6.52e-06	Gut microbiota abundance (k_Bacteria.p_Actinobacteria.c_Actinobacteria.o_Coriobacteriales.f_Coriobacteriaceae.g_Collinsella.s_Collinsella_aerofaciens) || id:ebi-a-GCST90027759	0.00262025	20.3235
rs7147611	G	A	-0.0805696	0.0180507	8.06e-06	Gut microbiota abundance (k_Bacteria.p_Actinobacteria.c_Actinobacteria.o_Coriobacteriales.f_Coriobacteriaceae.g_Collinsella.s_Collinsella_aerofaciens) || id:ebi-a-GCST90027759	0.00256808	19.9178
rs72845940	G	T	0.124891	0.0259236	1.45e-06	Gut microbiota abundance (k_Bacteria.p_Actinobacteria.c_Actinobacteria.o_Coriobacteriales.f_Coriobacteriaceae.g_Collinsella.s_Collinsella_aerofaciens) || id:ebi-a-GCST90027759	0.00299049	23.2038
rs386274	C	A	0.0990318	0.0203866	1.19e-06	Gut microbiota abundance (k_Bacteria.p_Actinobacteria.c_Actinobacteria.o_Coriobacteriales.f_Coriobacteriaceae.g_Collinsella.s_Collinsella_aerofaciens) || id:ebi-a-GCST90027759	0.00304025	23.5911
rs141306664	A	G	-0.345992	0.0762137	5.63e-06	Gut microbiota abundance (k_Bacteria.p_Actinobacteria.c_Actinobacteria.o_Coriobacteriales.f_Coriobacteriaceae.g_Eggerthella.s_Eggerthella_unclassified) || id:ebi-a-GCST90027760	0.00265633	20.6041
rs35315167	C	T	-0.341169	0.0757681	6.71e-06	Gut microbiota abundance (k_Bacteria.p_Actinobacteria.c_Actinobacteria.o_Coriobacteriales.f_Coriobacteriaceae.g_Eggerthella.s_Eggerthella_unclassified) || id:ebi-a-GCST90027760	0.00261337	20.27
rs1245457	G	T	-0.284764	0.0633653	6.99e-06	Gut microbiota abundance (k_Bacteria.p_Actinobacteria.c_Actinobacteria.o_Coriobacteriales.f_Coriobacteriaceae.g_Eggerthella.s_Eggerthella_unclassified) || id:ebi-a-GCST90027760	0.00260319	20.1909
rs7553861	T	G	-0.205731	0.0450735	5.01e-06	Gut microbiota abundance (k_Bacteria.p_Actinobacteria.c_Actinobacteria.o_Coriobacteriales.f_Coriobacteriaceae.g_Gordonibacter.s_Gordonibacter_pamelaeae) || id:ebi-a-GCST90027761	0.0026851	20.8279
rs12637754	A	G	-0.29581	0.0665444	8.78e-06	Gut microbiota abundance (k_Bacteria.p_Actinobacteria.c_Actinobacteria.o_Coriobacteriales.f_Coriobacteriaceae.g_Gordonibacter.s_Gordonibacter_pamelaeae) || id:ebi-a-GCST90027761	0.00254722	19.7556
rs2966752	A	G	0.209792	0.044229	2.1e-06	Gut microbiota abundance (k_Bacteria.p_Actinobacteria.c_Actinobacteria.o_Coriobacteriales.f_Coriobacteriaceae.g_Gordonibacter.s_Gordonibacter_pamelaeae) || id:ebi-a-GCST90027761	0.00289917	22.4932
rs62481637	T	C	0.310466	0.0668346	3.4e-06	Gut microbiota abundance (k_Bacteria.p_Actinobacteria.c_Actinobacteria.o_Coriobacteriales.f_Coriobacteriaceae.g_Gordonibacter.s_Gordonibacter_pamelaeae) || id:ebi-a-GCST90027761	0.00278091	21.5731
rs12739496	C	A	-0.179708	0.0405186	9.2e-06	Gut microbiota abundance (k_Bacteria.p_Bacteroidetes.c_Bacteroidia.o_Bacteroidales.f_Bacteroidaceae.g_Bacteroides.s_Bacteroides_caccae) || id:ebi-a-GCST90027820	0.00253568	19.6659
rs34612513	T	A	-0.163509	0.0334846	1.04e-06	Gut microbiota abundance (k_Bacteria.p_Bacteroidetes.c_Bacteroidia.o_Bacteroidales.f_Bacteroidaceae.g_Bacteroides.s_Bacteroides_caccae) || id:ebi-a-GCST90027820	0.00307205	23.8386
rs144905245	G	A	0.183247	0.0413997	9.59e-06	Gut microbiota abundance (k_Bacteria.p_Bacteroidetes.c_Bacteroidia.o_Bacteroidales.f_Bacteroidaceae.g_Bacteroides.s_Bacteroides_caccae) || id:ebi-a-GCST90027820	0.00252553	19.587
rs149486873	C	T	-0.205733	0.0431904	1.9e-06	Gut microbiota abundance (k_Bacteria.p_Bacteroidetes.c_Bacteroidia.o_Bacteroidales.f_Bacteroidaceae.g_Bacteroides.s_Bacteroides_caccae) || id:ebi-a-GCST90027820	0.0029237	22.6841
rs2457684	T	C	-0.0845478	0.0189817	8.42e-06	Gut microbiota abundance (k_Bacteria.p_Bacteroidetes.c_Bacteroidia.o_Bacteroidales.f_Bacteroidaceae.g_Bacteroides.s_Bacteroides_caccae) || id:ebi-a-GCST90027820	0.00255737	19.8345
rs12367159	C	T	0.144297	0.030907	3.03e-06	Gut microbiota abundance (k_Bacteria.p_Bacteroidetes.c_Bacteroidia.o_Bacteroidales.f_Bacteroidaceae.g_Bacteroides.s_Bacteroides_caccae) || id:ebi-a-GCST90027820	0.00280899	21.7916
rs868452	G	A	-0.125405	0.0272938	4.33e-06	Gut microbiota abundance (k_Bacteria.p_Bacteroidetes.c_Bacteroidia.o_Bacteroidales.f_Bacteroidaceae.g_Bacteroides.s_Bacteroides_caccae) || id:ebi-a-GCST90027820	0.00272076	21.1052
rs2204037	A	G	-0.0880093	0.0190422	3.8e-06	Gut microbiota abundance (k_Bacteria.p_Bacteroidetes.c_Bacteroidia.o_Bacteroidales.f_Bacteroidaceae.g_Bacteroides.s_Bacteroides_caccae) || id:ebi-a-GCST90027820	0.00275294	21.3555
rs11654291	C	T	0.112638	0.0245519	4.48e-06	Gut microbiota abundance (k_Bacteria.p_Bacteroidetes.c_Bacteroidia.o_Bacteroidales.f_Bacteroidaceae.g_Bacteroides.s_Bacteroides_caccae) || id:ebi-a-GCST90027820	0.00271263	21.042
rs4857402	A	G	0.11308	0.0243962	3.57e-06	Gut microbiota abundance (k_Bacteria.p_Bacteroidetes.c_Bacteroidia.o_Bacteroidales.f_Bacteroidaceae.g_Bacteroides.s_Bacteroides_cellulosilyticus) || id:ebi-a-GCST90027821	0.00276882	21.479
rs11096868	T	C	0.126432	0.0285266	9.33e-06	Gut microbiota abundance (k_Bacteria.p_Bacteroidetes.c_Bacteroidia.o_Bacteroidales.f_Bacteroidaceae.g_Bacteroides.s_Bacteroides_cellulosilyticus) || id:ebi-a-GCST90027821	0.00253212	19.6382
rs62338073	G	T	0.280985	0.0618366	5.52e-06	Gut microbiota abundance (k_Bacteria.p_Bacteroidetes.c_Bacteroidia.o_Bacteroidales.f_Bacteroidaceae.g_Bacteroides.s_Bacteroides_cellulosilyticus) || id:ebi-a-GCST90027821	0.00266127	20.6425
rs35946101	T	C	0.18959	0.0398602	1.97e-06	Gut microbiota abundance (k_Bacteria.p_Bacteroidetes.c_Bacteroidia.o_Bacteroidales.f_Bacteroidaceae.g_Bacteroides.s_Bacteroides_cellulosilyticus) || id:ebi-a-GCST90027821	0.00291511	22.6172
rs2026546	G	T	-0.118308	0.0260387	5.53e-06	Gut microbiota abundance (k_Bacteria.p_Bacteroidetes.c_Bacteroidia.o_Bacteroidales.f_Bacteroidaceae.g_Bacteroides.s_Bacteroides_cellulosilyticus) || id:ebi-a-GCST90027821	0.00266075	20.6385
rs7030947	G	A	0.111938	0.0247631	6.17e-06	Gut microbiota abundance (k_Bacteria.p_Bacteroidetes.c_Bacteroidia.o_Bacteroidales.f_Bacteroidaceae.g_Bacteroides.s_Bacteroides_cellulosilyticus) || id:ebi-a-GCST90027821	0.00263373	20.4283
rs7099427	C	T	0.127257	0.0279703	5.37e-06	Gut microbiota abundance (k_Bacteria.p_Bacteroidetes.c_Bacteroidia.o_Bacteroidales.f_Bacteroidaceae.g_Bacteroides.s_Bacteroides_cellulosilyticus) || id:ebi-a-GCST90027821	0.00266797	20.6946
rs10450862	A	C	-0.21105	0.0453149	3.2e-06	Gut microbiota abundance (k_Bacteria.p_Bacteroidetes.c_Bacteroidia.o_Bacteroidales.f_Bacteroidaceae.g_Bacteroides.s_Bacteroides_cellulosilyticus) || id:ebi-a-GCST90027821	0.0027954	21.6858
rs116972192	C	T	0.248924	0.0539308	3.92e-06	Gut microbiota abundance (k_Bacteria.p_Bacteroidetes.c_Bacteroidia.o_Bacteroidales.f_Bacteroidaceae.g_Bacteroides.s_Bacteroides_cellulosilyticus) || id:ebi-a-GCST90027821	0.0027456	21.2984
rs2411041	G	A	0.157338	0.0355172	9.43e-06	Gut microbiota abundance (k_Bacteria.p_Bacteroidetes.c_Bacteroidia.o_Bacteroidales.f_Bacteroidaceae.g_Bacteroides.s_Bacteroides_cellulosilyticus) || id:ebi-a-GCST90027821	0.00252965	19.619
rs12976637	C	T	0.115678	0.0257269	6.91e-06	Gut microbiota abundance (k_Bacteria.p_Bacteroidetes.c_Bacteroidia.o_Bacteroidales.f_Bacteroidaceae.g_Bacteroides.s_Bacteroides_cellulosilyticus) || id:ebi-a-GCST90027821	0.00260594	20.2122
rs6049103	A	T	0.117225	0.0244946	1.7e-06	Gut microbiota abundance (k_Bacteria.p_Bacteroidetes.c_Bacteroidia.o_Bacteroidales.f_Bacteroidaceae.g_Bacteroides.s_Bacteroides_cellulosilyticus) || id:ebi-a-GCST90027821	0.00295112	22.8975
rs2838820	T	C	0.10754	0.0242173	8.97e-06	Gut microbiota abundance (k_Bacteria.p_Bacteroidetes.c_Bacteroidia.o_Bacteroidales.f_Bacteroidaceae.g_Bacteroides.s_Bacteroides_cellulosilyticus) || id:ebi-a-GCST90027821	0.00254188	19.7141
rs814760	G	A	0.188016	0.0414282	5.67e-06	Gut microbiota abundance (k_Bacteria.p_Bacteroidetes.c_Bacteroidia.o_Bacteroidales.f_Bacteroidaceae.g_Bacteroides.s_Bacteroides_clarus) || id:ebi-a-GCST90027822	0.00265469	20.5914
rs11676681	G	A	-0.164171	0.0346399	2.14e-06	Gut microbiota abundance (k_Bacteria.p_Bacteroidetes.c_Bacteroidia.o_Bacteroidales.f_Bacteroidaceae.g_Bacteroides.s_Bacteroides_clarus) || id:ebi-a-GCST90027822	0.00289436	22.4557
rs1470205	C	T	-0.172977	0.0344305	5.06e-07	Gut microbiota abundance (k_Bacteria.p_Bacteroidetes.c_Bacteroidia.o_Bacteroidales.f_Bacteroidaceae.g_Bacteroides.s_Bacteroides_clarus) || id:ebi-a-GCST90027822	0.00325122	25.2335
rs1157623	G	A	0.258555	0.0585189	9.95e-06	Gut microbiota abundance (k_Bacteria.p_Bacteroidetes.c_Bacteroidia.o_Bacteroidales.f_Bacteroidaceae.g_Bacteroides.s_Bacteroides_clarus) || id:ebi-a-GCST90027822	0.00251646	19.5165
rs3756337	G	C	-0.155704	0.0345246	6.48e-06	Gut microbiota abundance (k_Bacteria.p_Bacteroidetes.c_Bacteroidia.o_Bacteroidales.f_Bacteroidaceae.g_Bacteroides.s_Bacteroides_clarus) || id:ebi-a-GCST90027822	0.00262164	20.3343
rs4867972	C	G	-0.180697	0.0375989	1.54e-06	Gut microbiota abundance (k_Bacteria.p_Bacteroidetes.c_Bacteroidia.o_Bacteroidales.f_Bacteroidaceae.g_Bacteroides.s_Bacteroides_clarus) || id:ebi-a-GCST90027822	0.00297597	23.0908
rs61944136	A	G	0.267509	0.0599541	8.12e-06	Gut microbiota abundance (k_Bacteria.p_Bacteroidetes.c_Bacteroidia.o_Bacteroidales.f_Bacteroidaceae.g_Bacteroides.s_Bacteroides_clarus) || id:ebi-a-GCST90027822	0.00256622	19.9034
rs1667938	C	T	-0.261236	0.0580537	6.8e-06	Gut microbiota abundance (k_Bacteria.p_Bacteroidetes.c_Bacteroidia.o_Bacteroidales.f_Bacteroidaceae.g_Bacteroides.s_Bacteroides_clarus) || id:ebi-a-GCST90027822	0.00261001	20.2439
rs450741	C	A	-0.34627	0.0771182	7.12e-06	Gut microbiota abundance (k_Bacteria.p_Bacteroidetes.c_Bacteroidia.o_Bacteroidales.f_Bacteroidaceae.g_Bacteroides.s_Bacteroides_clarus) || id:ebi-a-GCST90027822	0.00259871	20.156
rs12078845	A	C	-0.203872	0.0450655	6.07e-06	Gut microbiota abundance (k_Bacteria.p_Bacteroidetes.c_Bacteroidia.o_Bacteroidales.f_Bacteroidaceae.g_Bacteroides.s_Bacteroides_coprocola) || id:ebi-a-GCST90027823	0.00263786	20.4604
rs274124	A	G	0.265189	0.0591116	7.25e-06	Gut microbiota abundance (k_Bacteria.p_Bacteroidetes.c_Bacteroidia.o_Bacteroidales.f_Bacteroidaceae.g_Bacteroides.s_Bacteroides_coprocola) || id:ebi-a-GCST90027823	0.00259423	20.1212
rs17141635	G	A	-0.408239	0.0847866	1.47e-06	Gut microbiota abundance (k_Bacteria.p_Bacteroidetes.c_Bacteroidia.o_Bacteroidales.f_Bacteroidaceae.g_Bacteroides.s_Bacteroides_coprocola) || id:ebi-a-GCST90027823	0.00298708	23.1773
rs116667913	C	T	-0.392908	0.0843559	3.2e-06	Gut microbiota abundance (k_Bacteria.p_Bacteroidetes.c_Bacteroidia.o_Bacteroidales.f_Bacteroidaceae.g_Bacteroides.s_Bacteroides_coprocola) || id:ebi-a-GCST90027823	0.0027958	21.689
rs11708946	C	A	-0.0909564	0.0204953	9.08e-06	Gut microbiota abundance (k_Bacteria.p_Bacteroidetes.c_Bacteroidia.o_Bacteroidales.f_Bacteroidaceae.g_Bacteroides.s_Bacteroides_dorei) || id:ebi-a-GCST90027824	0.00253878	19.69
rs795988	T	C	0.0819852	0.0184011	8.37e-06	Gut microbiota abundance (k_Bacteria.p_Bacteroidetes.c_Bacteroidia.o_Bacteroidales.f_Bacteroidaceae.g_Bacteroides.s_Bacteroides_dorei) || id:ebi-a-GCST90027824	0.00255883	19.8459
rs72819063	G	A	-0.157902	0.0319381	7.65e-07	Gut microbiota abundance (k_Bacteria.p_Bacteroidetes.c_Bacteroidia.o_Bacteroidales.f_Bacteroidaceae.g_Bacteroides.s_Bacteroides_dorei) || id:ebi-a-GCST90027824	0.0031489	24.4368
rs9313811	G	T	-0.118995	0.0227144	1.62e-07	Gut microbiota abundance (k_Bacteria.p_Bacteroidetes.c_Bacteroidia.o_Bacteroidales.f_Bacteroidaceae.g_Bacteroides.s_Bacteroides_dorei) || id:ebi-a-GCST90027824	0.00353418	27.4374
rs2721884	G	A	0.0940826	0.018166	2.23e-07	Gut microbiota abundance (k_Bacteria.p_Bacteroidetes.c_Bacteroidia.o_Bacteroidales.f_Bacteroidaceae.g_Bacteroides.s_Bacteroides_dorei) || id:ebi-a-GCST90027824	0.00345437	26.8156
rs62523331	A	G	0.124893	0.0270739	3.97e-06	Gut microbiota abundance (k_Bacteria.p_Bacteroidetes.c_Bacteroidia.o_Bacteroidales.f_Bacteroidaceae.g_Bacteroides.s_Bacteroides_dorei) || id:ebi-a-GCST90027824	0.00274254	21.2746
rs10119693	G	A	-0.081408	0.0172789	2.46e-06	Gut microbiota abundance (k_Bacteria.p_Bacteroidetes.c_Bacteroidia.o_Bacteroidales.f_Bacteroidaceae.g_Bacteroides.s_Bacteroides_dorei) || id:ebi-a-GCST90027824	0.00286042	22.1917
rs2291958	T	C	0.098199	0.0221222	9.04e-06	Gut microbiota abundance (k_Bacteria.p_Bacteroidetes.c_Bacteroidia.o_Bacteroidales.f_Bacteroidaceae.g_Bacteroides.s_Bacteroides_dorei) || id:ebi-a-GCST90027824	0.00253995	19.699
rs6585011	G	A	0.0869271	0.01948	8.11e-06	Gut microbiota abundance (k_Bacteria.p_Bacteroidetes.c_Bacteroidia.o_Bacteroidales.f_Bacteroidaceae.g_Bacteroides.s_Bacteroides_dorei) || id:ebi-a-GCST90027824	0.00256677	19.9077
rs11037453	T	C	0.149524	0.0317478	2.48e-06	Gut microbiota abundance (k_Bacteria.p_Bacteroidetes.c_Bacteroidia.o_Bacteroidales.f_Bacteroidaceae.g_Bacteroides.s_Bacteroides_dorei) || id:ebi-a-GCST90027824	0.0028584	22.176
rs7998315	G	A	-0.0861361	0.0193946	8.94e-06	Gut microbiota abundance (k_Bacteria.p_Bacteroidetes.c_Bacteroidia.o_Bacteroidales.f_Bacteroidaceae.g_Bacteroides.s_Bacteroides_dorei) || id:ebi-a-GCST90027824	0.00254258	19.7195
rs9518837	C	T	-0.086536	0.0190852	5.78e-06	Gut microbiota abundance (k_Bacteria.p_Bacteroidetes.c_Bacteroidia.o_Bacteroidales.f_Bacteroidaceae.g_Bacteroides.s_Bacteroides_dorei) || id:ebi-a-GCST90027824	0.00264984	20.5536
rs227442	C	T	0.108916	0.0225637	1.39e-06	Gut microbiota abundance (k_Bacteria.p_Bacteroidetes.c_Bacteroidia.o_Bacteroidales.f_Bacteroidaceae.g_Bacteroides.s_Bacteroides_dorei) || id:ebi-a-GCST90027824	0.00300212	23.2943
rs387171	G	A	-0.0772341	0.0173479	8.5e-06	Gut microbiota abundance (k_Bacteria.p_Bacteroidetes.c_Bacteroidia.o_Bacteroidales.f_Bacteroidaceae.g_Bacteroides.s_Bacteroides_dorei) || id:ebi-a-GCST90027824	0.00255496	19.8158
rs838134	A	C	-0.0969861	0.019652	8.01e-07	Gut microbiota abundance (k_Bacteria.p_Bacteroidetes.c_Bacteroidia.o_Bacteroidales.f_Bacteroidaceae.g_Bacteroides.s_Bacteroides_dorei) || id:ebi-a-GCST90027824	0.0031377	24.3497
rs1861386	C	T	-0.122318	0.0275056	8.71e-06	Gut microbiota abundance (k_Bacteria.p_Bacteroidetes.c_Bacteroidia.o_Bacteroidales.f_Bacteroidaceae.g_Bacteroides.s_Bacteroides_eggerthii) || id:ebi-a-GCST90027825	0.00254918	19.7709
rs286623	G	A	0.125867	0.0283189	8.8e-06	Gut microbiota abundance (k_Bacteria.p_Bacteroidetes.c_Bacteroidia.o_Bacteroidales.f_Bacteroidaceae.g_Bacteroides.s_Bacteroides_eggerthii) || id:ebi-a-GCST90027825	0.00254645	19.7496
rs114970711	G	T	-0.252648	0.0541406	3.06e-06	Gut microbiota abundance (k_Bacteria.p_Bacteroidetes.c_Bacteroidia.o_Bacteroidales.f_Bacteroidaceae.g_Bacteroides.s_Bacteroides_eggerthii) || id:ebi-a-GCST90027825	0.00280632	21.7707
rs13312424	C	T	-0.124602	0.0274661	5.72e-06	Gut microbiota abundance (k_Bacteria.p_Bacteroidetes.c_Bacteroidia.o_Bacteroidales.f_Bacteroidaceae.g_Bacteroides.s_Bacteroides_eggerthii) || id:ebi-a-GCST90027825	0.00265261	20.5752
rs7791761	C	T	-0.258265	0.0563192	4.52e-06	Gut microbiota abundance (k_Bacteria.p_Bacteroidetes.c_Bacteroidia.o_Bacteroidales.f_Bacteroidaceae.g_Bacteroides.s_Bacteroides_eggerthii) || id:ebi-a-GCST90027825	0.00271026	21.0235
rs4767925	A	G	-0.234803	0.0487333	1.45e-06	Gut microbiota abundance (k_Bacteria.p_Bacteroidetes.c_Bacteroidia.o_Bacteroidales.f_Bacteroidaceae.g_Bacteroides.s_Bacteroides_eggerthii) || id:ebi-a-GCST90027825	0.00299107	23.2083
rs9536634	A	T	-0.132267	0.0283925	3.19e-06	Gut microbiota abundance (k_Bacteria.p_Bacteroidetes.c_Bacteroidia.o_Bacteroidales.f_Bacteroidaceae.g_Bacteroides.s_Bacteroides_eggerthii) || id:ebi-a-GCST90027825	0.00279673	21.6962
rs2487307	G	A	-0.153012	0.0331316	3.87e-06	Gut microbiota abundance (k_Bacteria.p_Bacteroidetes.c_Bacteroidia.o_Bacteroidales.f_Bacteroidaceae.g_Bacteroides.s_Bacteroides_eggerthii) || id:ebi-a-GCST90027825	0.00274879	21.3233
rs7526994	G	C	-0.18893	0.0413852	4.99e-06	Gut microbiota abundance (k_Bacteria.p_Bacteroidetes.c_Bacteroidia.o_Bacteroidales.f_Bacteroidaceae.g_Bacteroides.s_Bacteroides_faecis) || id:ebi-a-GCST90027826	0.00268606	20.8353
rs2690011	C	T	-0.297238	0.0638288	3.21e-06	Gut microbiota abundance (k_Bacteria.p_Bacteroidetes.c_Bacteroidia.o_Bacteroidales.f_Bacteroidaceae.g_Bacteroides.s_Bacteroides_faecis) || id:ebi-a-GCST90027826	0.00279467	21.6802
rs79975503	A	C	-0.354071	0.0772714	4.6e-06	Gut microbiota abundance (k_Bacteria.p_Bacteroidetes.c_Bacteroidia.o_Bacteroidales.f_Bacteroidaceae.g_Bacteroides.s_Bacteroides_faecis) || id:ebi-a-GCST90027826	0.00270606	20.9909
rs7648378	G	A	-0.244486	0.0532914	4.48e-06	Gut microbiota abundance (k_Bacteria.p_Bacteroidetes.c_Bacteroidia.o_Bacteroidales.f_Bacteroidaceae.g_Bacteroides.s_Bacteroides_faecis) || id:ebi-a-GCST90027826	0.0027126	21.0417
rs13168379	G	A	-0.426245	0.0794848	8.2e-08	Gut microbiota abundance (k_Bacteria.p_Bacteroidetes.c_Bacteroidia.o_Bacteroidales.f_Bacteroidaceae.g_Bacteroides.s_Bacteroides_faecis) || id:ebi-a-GCST90027826	0.00370263	28.75
rs9399647	G	T	-0.177798	0.0383641	3.58e-06	Gut microbiota abundance (k_Bacteria.p_Bacteroidetes.c_Bacteroidia.o_Bacteroidales.f_Bacteroidaceae.g_Bacteroides.s_Bacteroides_faecis) || id:ebi-a-GCST90027826	0.00276803	21.4729
rs1124157	G	A	0.195345	0.036911	1.21e-07	Gut microbiota abundance (k_Bacteria.p_Bacteroidetes.c_Bacteroidia.o_Bacteroidales.f_Bacteroidaceae.g_Bacteroides.s_Bacteroides_faecis) || id:ebi-a-GCST90027826	0.00360658	28.0015
rs259203	A	G	-0.219736	0.0424059	2.2e-07	Gut microbiota abundance (k_Bacteria.p_Bacteroidetes.c_Bacteroidia.o_Bacteroidales.f_Bacteroidaceae.g_Bacteroides.s_Bacteroides_faecis) || id:ebi-a-GCST90027826	0.00345794	26.8434
rs11772301	G	T	0.223141	0.0501194	8.5e-06	Gut microbiota abundance (k_Bacteria.p_Bacteroidetes.c_Bacteroidia.o_Bacteroidales.f_Bacteroidaceae.g_Bacteroides.s_Bacteroides_faecis) || id:ebi-a-GCST90027826	0.0025551	19.8169
rs62516876	A	G	0.232126	0.0516597	7.01e-06	Gut microbiota abundance (k_Bacteria.p_Bacteroidetes.c_Bacteroidia.o_Bacteroidales.f_Bacteroidaceae.g_Bacteroides.s_Bacteroides_faecis) || id:ebi-a-GCST90027826	0.00260246	20.1851
rs7314394	T	C	-0.326054	0.0676043	1.41e-06	Gut microbiota abundance (k_Bacteria.p_Bacteroidetes.c_Bacteroidia.o_Bacteroidales.f_Bacteroidaceae.g_Bacteroides.s_Bacteroides_faecis) || id:ebi-a-GCST90027826	0.00299708	23.2551
rs11113150	G	A	-0.159798	0.0361068	9.61e-06	Gut microbiota abundance (k_Bacteria.p_Bacteroidetes.c_Bacteroidia.o_Bacteroidales.f_Bacteroidaceae.g_Bacteroides.s_Bacteroides_faecis) || id:ebi-a-GCST90027826	0.00252486	19.5818
rs73068710	G	A	0.290597	0.0636582	5e-06	Gut microbiota abundance (k_Bacteria.p_Bacteroidetes.c_Bacteroidia.o_Bacteroidales.f_Bacteroidaceae.g_Bacteroides.s_Bacteroides_faecis) || id:ebi-a-GCST90027826	0.00268582	20.8335
rs36017291	A	C	0.169229	0.0367915	4.23e-06	Gut microbiota abundance (k_Bacteria.p_Bacteroidetes.c_Bacteroidia.o_Bacteroidales.f_Bacteroidaceae.g_Bacteroides.s_Bacteroides_faecis) || id:ebi-a-GCST90027826	0.00272672	21.1516
rs74904967	G	A	-0.230223	0.0518088	8.84e-06	Gut microbiota abundance (k_Bacteria.p_Bacteroidetes.c_Bacteroidia.o_Bacteroidales.f_Bacteroidaceae.g_Bacteroides.s_Bacteroides_finegoldii) || id:ebi-a-GCST90027827	0.00254539	19.7414
rs58255229	G	A	-0.18865	0.0380806	7.27e-07	Gut microbiota abundance (k_Bacteria.p_Bacteroidetes.c_Bacteroidia.o_Bacteroidales.f_Bacteroidaceae.g_Bacteroides.s_Bacteroides_finegoldii) || id:ebi-a-GCST90027827	0.00316156	24.5354
rs116556966	T	G	-0.34057	0.0759125	7.25e-06	Gut microbiota abundance (k_Bacteria.p_Bacteroidetes.c_Bacteroidia.o_Bacteroidales.f_Bacteroidaceae.g_Bacteroides.s_Bacteroides_finegoldii) || id:ebi-a-GCST90027827	0.00259435	20.1221
rs2717057	C	T	0.154812	0.0342997	6.38e-06	Gut microbiota abundance (k_Bacteria.p_Bacteroidetes.c_Bacteroidia.o_Bacteroidales.f_Bacteroidaceae.g_Bacteroides.s_Bacteroides_finegoldii) || id:ebi-a-GCST90027827	0.00262578	20.3665
rs1430034	C	A	0.159836	0.0359588	8.79e-06	Gut microbiota abundance (k_Bacteria.p_Bacteroidetes.c_Bacteroidia.o_Bacteroidales.f_Bacteroidaceae.g_Bacteroides.s_Bacteroides_finegoldii) || id:ebi-a-GCST90027827	0.00254685	19.7527
rs58346872	T	G	0.284244	0.0632075	6.89e-06	Gut microbiota abundance (k_Bacteria.p_Bacteroidetes.c_Bacteroidia.o_Bacteroidales.f_Bacteroidaceae.g_Bacteroides.s_Bacteroides_finegoldii) || id:ebi-a-GCST90027827	0.00260665	20.2178
rs111426764	T	C	0.26676	0.0594674	7.26e-06	Gut microbiota abundance (k_Bacteria.p_Bacteroidetes.c_Bacteroidia.o_Bacteroidales.f_Bacteroidaceae.g_Bacteroides.s_Bacteroides_finegoldii) || id:ebi-a-GCST90027827	0.00259374	20.1174
rs10215754	T	A	-0.281229	0.0607097	3.62e-06	Gut microbiota abundance (k_Bacteria.p_Bacteroidetes.c_Bacteroidia.o_Bacteroidales.f_Bacteroidaceae.g_Bacteroides.s_Bacteroides_finegoldii) || id:ebi-a-GCST90027827	0.00276549	21.4532
rs11773071	A	C	0.302229	0.0654044	3.82e-06	Gut microbiota abundance (k_Bacteria.p_Bacteroidetes.c_Bacteroidia.o_Bacteroidales.f_Bacteroidaceae.g_Bacteroides.s_Bacteroides_finegoldii) || id:ebi-a-GCST90027827	0.0027519	21.3475
rs73188646	C	T	-0.362916	0.0769855	2.43e-06	Gut microbiota abundance (k_Bacteria.p_Bacteroidetes.c_Bacteroidia.o_Bacteroidales.f_Bacteroidaceae.g_Bacteroides.s_Bacteroides_finegoldii) || id:ebi-a-GCST90027827	0.00286365	22.2168
rs10970830	G	A	-0.239556	0.0474534	4.46e-07	Gut microbiota abundance (k_Bacteria.p_Bacteroidetes.c_Bacteroidia.o_Bacteroidales.f_Bacteroidaceae.g_Bacteroides.s_Bacteroides_finegoldii) || id:ebi-a-GCST90027827	0.00328264	25.4781
rs2393782	C	G	-0.251445	0.0521962	1.46e-06	Gut microbiota abundance (k_Bacteria.p_Bacteroidetes.c_Bacteroidia.o_Bacteroidales.f_Bacteroidaceae.g_Bacteroides.s_Bacteroides_finegoldii) || id:ebi-a-GCST90027827	0.00299005	23.2004
rs10744662	G	A	-0.156201	0.0327887	1.9e-06	Gut microbiota abundance (k_Bacteria.p_Bacteroidetes.c_Bacteroidia.o_Bacteroidales.f_Bacteroidaceae.g_Bacteroides.s_Bacteroides_finegoldii) || id:ebi-a-GCST90027827	0.00292428	22.6886
rs496238	C	T	-0.172436	0.0338549	3.52e-07	Gut microbiota abundance (k_Bacteria.p_Bacteroidetes.c_Bacteroidia.o_Bacteroidales.f_Bacteroidaceae.g_Bacteroides.s_Bacteroides_finegoldii) || id:ebi-a-GCST90027827	0.00334142	25.9359
rs12889912	C	T	0.305615	0.0686014	8.39e-06	Gut microbiota abundance (k_Bacteria.p_Bacteroidetes.c_Bacteroidia.o_Bacteroidales.f_Bacteroidaceae.g_Bacteroides.s_Bacteroides_finegoldii) || id:ebi-a-GCST90027827	0.00255824	19.8413
rs58668331	G	C	0.185454	0.0394933	2.66e-06	Gut microbiota abundance (k_Bacteria.p_Bacteroidetes.c_Bacteroidia.o_Bacteroidales.f_Bacteroidaceae.g_Bacteroides.s_Bacteroides_finegoldii) || id:ebi-a-GCST90027827	0.00284159	22.0452
rs62210593	C	T	-0.148033	0.0328515	6.6e-06	Gut microbiota abundance (k_Bacteria.p_Bacteroidetes.c_Bacteroidia.o_Bacteroidales.f_Bacteroidaceae.g_Bacteroides.s_Bacteroides_finegoldii) || id:ebi-a-GCST90027827	0.00261722	20.2999
rs4809943	A	T	0.227713	0.050323	6.04e-06	Gut microbiota abundance (k_Bacteria.p_Bacteroidetes.c_Bacteroidia.o_Bacteroidales.f_Bacteroidaceae.g_Bacteroides.s_Bacteroides_finegoldii) || id:ebi-a-GCST90027827	0.00263916	20.4706
rs8128362	T	C	-0.21917	0.0486966	6.77e-06	Gut microbiota abundance (k_Bacteria.p_Bacteroidetes.c_Bacteroidia.o_Bacteroidales.f_Bacteroidaceae.g_Bacteroides.s_Bacteroides_finegoldii) || id:ebi-a-GCST90027827	0.00261096	20.2513
rs1285852	A	T	0.120344	0.026745	6.81e-06	Gut microbiota abundance (k_Bacteria.p_Bacteroidetes.c_Bacteroidia.o_Bacteroidales.f_Bacteroidaceae.g_Bacteroides.s_Bacteroides_fragilis) || id:ebi-a-GCST90027828	0.00260976	20.2419
rs12565327	G	A	-0.209365	0.046587	6.99e-06	Gut microbiota abundance (k_Bacteria.p_Bacteroidetes.c_Bacteroidia.o_Bacteroidales.f_Bacteroidaceae.g_Bacteroides.s_Bacteroides_fragilis) || id:ebi-a-GCST90027828	0.00260326	20.1914
rs9818008	A	C	0.143936	0.032187	7.75e-06	Gut microbiota abundance (k_Bacteria.p_Bacteroidetes.c_Bacteroidia.o_Bacteroidales.f_Bacteroidaceae.g_Bacteroides.s_Bacteroides_fragilis) || id:ebi-a-GCST90027828	0.00257768	19.9924
rs912	T	C	0.184344	0.0411452	7.45e-06	Gut microbiota abundance (k_Bacteria.p_Bacteroidetes.c_Bacteroidia.o_Bacteroidales.f_Bacteroidaceae.g_Bacteroides.s_Bacteroides_fragilis) || id:ebi-a-GCST90027828	0.00258741	20.0682
rs55835510	T	A	0.158132	0.0302849	1.77e-07	Gut microbiota abundance (k_Bacteria.p_Bacteroidetes.c_Bacteroidia.o_Bacteroidales.f_Bacteroidaceae.g_Bacteroides.s_Bacteroides_fragilis) || id:ebi-a-GCST90027828	0.003511	27.2568
rs3822491	C	T	-0.161285	0.0354143	5.26e-06	Gut microbiota abundance (k_Bacteria.p_Bacteroidetes.c_Bacteroidia.o_Bacteroidales.f_Bacteroidaceae.g_Bacteroides.s_Bacteroides_fragilis) || id:ebi-a-GCST90027828	0.00267325	20.7357
rs6458025	T	C	-0.206994	0.0452174	4.7e-06	Gut microbiota abundance (k_Bacteria.p_Bacteroidetes.c_Bacteroidia.o_Bacteroidales.f_Bacteroidaceae.g_Bacteroides.s_Bacteroides_fragilis) || id:ebi-a-GCST90027828	0.00270085	20.9504
rs6909908	T	G	-0.227896	0.0493096	3.81e-06	Gut microbiota abundance (k_Bacteria.p_Bacteroidetes.c_Bacteroidia.o_Bacteroidales.f_Bacteroidaceae.g_Bacteroides.s_Bacteroides_fragilis) || id:ebi-a-GCST90027828	0.00275286	21.3549
rs11770593	T	G	-0.127395	0.0266178	1.7e-06	Gut microbiota abundance (k_Bacteria.p_Bacteroidetes.c_Bacteroidia.o_Bacteroidales.f_Bacteroidaceae.g_Bacteroides.s_Bacteroides_fragilis) || id:ebi-a-GCST90027828	0.00295153	22.9007
rs77062729	A	G	-0.234443	0.0486633	1.45e-06	Gut microbiota abundance (k_Bacteria.p_Bacteroidetes.c_Bacteroidia.o_Bacteroidales.f_Bacteroidaceae.g_Bacteroides.s_Bacteroides_fragilis) || id:ebi-a-GCST90027828	0.00299049	23.2038
rs3885195	C	T	-0.150624	0.0300582	5.41e-07	Gut microbiota abundance (k_Bacteria.p_Bacteroidetes.c_Bacteroidia.o_Bacteroidales.f_Bacteroidaceae.g_Bacteroides.s_Bacteroides_fragilis) || id:ebi-a-GCST90027828	0.00323464	25.1044
rs11021021	G	A	-0.152159	0.0340953	8.09e-06	Gut microbiota abundance (k_Bacteria.p_Bacteroidetes.c_Bacteroidia.o_Bacteroidales.f_Bacteroidaceae.g_Bacteroides.s_Bacteroides_fragilis) || id:ebi-a-GCST90027828	0.00256721	19.911
rs34059605	C	A	0.206547	0.0413572	5.91e-07	Gut microbiota abundance (k_Bacteria.p_Bacteroidetes.c_Bacteroidia.o_Bacteroidales.f_Bacteroidaceae.g_Bacteroides.s_Bacteroides_fragilis) || id:ebi-a-GCST90027828	0.00321299	24.9358
rs4430574	G	A	0.195673	0.0429614	5.25e-06	Gut microbiota abundance (k_Bacteria.p_Bacteroidetes.c_Bacteroidia.o_Bacteroidales.f_Bacteroidaceae.g_Bacteroides.s_Bacteroides_fragilis) || id:ebi-a-GCST90027828	0.00267371	20.7392
rs4772337	A	G	0.119468	0.0269951	9.62e-06	Gut microbiota abundance (k_Bacteria.p_Bacteroidetes.c_Bacteroidia.o_Bacteroidales.f_Bacteroidaceae.g_Bacteroides.s_Bacteroides_fragilis) || id:ebi-a-GCST90027828	0.00252468	19.5804
rs4902984	T	C	-0.256543	0.0563626	5.32e-06	Gut microbiota abundance (k_Bacteria.p_Bacteroidetes.c_Bacteroidia.o_Bacteroidales.f_Bacteroidaceae.g_Bacteroides.s_Bacteroides_fragilis) || id:ebi-a-GCST90027828	0.00267023	20.7122
rs10137996	T	C	-0.188352	0.03826	8.53e-07	Gut microbiota abundance (k_Bacteria.p_Bacteroidetes.c_Bacteroidia.o_Bacteroidales.f_Bacteroidaceae.g_Bacteroides.s_Bacteroides_fragilis) || id:ebi-a-GCST90027828	0.00312222	24.2292
rs12900979	C	T	0.11446	0.0256081	7.83e-06	Gut microbiota abundance (k_Bacteria.p_Bacteroidetes.c_Bacteroidia.o_Bacteroidales.f_Bacteroidaceae.g_Bacteroides.s_Bacteroides_fragilis) || id:ebi-a-GCST90027828	0.00257516	19.9729
rs17860571	T	G	-0.190425	0.0421554	6.27e-06	Gut microbiota abundance (k_Bacteria.p_Bacteroidetes.c_Bacteroidia.o_Bacteroidales.f_Bacteroidaceae.g_Bacteroides.s_Bacteroides_intestinalis) || id:ebi-a-GCST90027829	0.00263008	20.4
rs72656234	G	A	-0.364852	0.0753615	1.29e-06	Gut microbiota abundance (k_Bacteria.p_Bacteroidetes.c_Bacteroidia.o_Bacteroidales.f_Bacteroidaceae.g_Bacteroides.s_Bacteroides_intestinalis) || id:ebi-a-GCST90027829	0.0030199	23.4327
rs4793180	C	T	-0.209751	0.0473993	9.64e-06	Gut microbiota abundance (k_Bacteria.p_Bacteroidetes.c_Bacteroidia.o_Bacteroidales.f_Bacteroidaceae.g_Bacteroides.s_Bacteroides_intestinalis) || id:ebi-a-GCST90027829	0.00252428	19.5773
rs4814260	A	T	-0.178894	0.0389757	4.43e-06	Gut microbiota abundance (k_Bacteria.p_Bacteroidetes.c_Bacteroidia.o_Bacteroidales.f_Bacteroidaceae.g_Bacteroides.s_Bacteroides_intestinalis) || id:ebi-a-GCST90027829	0.00271515	21.0616
rs12621563	A	G	-0.119565	0.0242975	8.62e-07	Gut microbiota abundance (k_Bacteria.p_Bacteroidetes.c_Bacteroidia.o_Bacteroidales.f_Bacteroidaceae.g_Bacteroides.s_Bacteroides_massiliensis) || id:ebi-a-GCST90027830	0.0031196	24.2088
rs17807243	C	T	-0.173678	0.0384507	6.28e-06	Gut microbiota abundance (k_Bacteria.p_Bacteroidetes.c_Bacteroidia.o_Bacteroidales.f_Bacteroidaceae.g_Bacteroides.s_Bacteroides_massiliensis) || id:ebi-a-GCST90027830	0.00262972	20.3971
rs6532564	G	C	-0.140127	0.0315704	9.06e-06	Gut microbiota abundance (k_Bacteria.p_Bacteroidetes.c_Bacteroidia.o_Bacteroidales.f_Bacteroidaceae.g_Bacteroides.s_Bacteroides_massiliensis) || id:ebi-a-GCST90027830	0.00253951	19.6957
rs4916966	C	G	0.110844	0.0245683	6.43e-06	Gut microbiota abundance (k_Bacteria.p_Bacteroidetes.c_Bacteroidia.o_Bacteroidales.f_Bacteroidaceae.g_Bacteroides.s_Bacteroides_massiliensis) || id:ebi-a-GCST90027830	0.00262364	20.3499
rs112691179	C	T	0.177126	0.0398192	8.66e-06	Gut microbiota abundance (k_Bacteria.p_Bacteroidetes.c_Bacteroidia.o_Bacteroidales.f_Bacteroidaceae.g_Bacteroides.s_Bacteroides_massiliensis) || id:ebi-a-GCST90027830	0.0025506	19.7819
rs4937922	G	A	-0.237213	0.0522438	5.61e-06	Gut microbiota abundance (k_Bacteria.p_Bacteroidetes.c_Bacteroidia.o_Bacteroidales.f_Bacteroidaceae.g_Bacteroides.s_Bacteroides_massiliensis) || id:ebi-a-GCST90027830	0.00265719	20.6108
rs61944855	G	A	-0.148523	0.028725	2.33e-07	Gut microbiota abundance (k_Bacteria.p_Bacteroidetes.c_Bacteroidia.o_Bacteroidales.f_Bacteroidaceae.g_Bacteroides.s_Bacteroides_massiliensis) || id:ebi-a-GCST90027830	0.00344303	26.7273
rs2889386	T	A	0.140255	0.0311237	6.59e-06	Gut microbiota abundance (k_Bacteria.p_Bacteroidetes.c_Bacteroidia.o_Bacteroidales.f_Bacteroidaceae.g_Bacteroides.s_Bacteroides_massiliensis) || id:ebi-a-GCST90027830	0.0026175	20.3021
rs8098967	C	A	0.572865	0.121851	2.58e-06	Gut microbiota abundance (k_Bacteria.p_Bacteroidetes.c_Bacteroidia.o_Bacteroidales.f_Bacteroidaceae.g_Bacteroides.s_Bacteroides_nordii) || id:ebi-a-GCST90027831	0.00284826	22.097
rs303925	C	T	-0.0840401	0.018326	4.52e-06	Gut microbiota abundance (k_Bacteria.p_Bacteroidetes.c_Bacteroidia.o_Bacteroidales.f_Bacteroidaceae.g_Bacteroides.s_Bacteroides_ovatus) || id:ebi-a-GCST90027832	0.00271038	21.0245
rs59809293	C	A	-0.0830115	0.0172003	1.39e-06	Gut microbiota abundance (k_Bacteria.p_Bacteroidetes.c_Bacteroidia.o_Bacteroidales.f_Bacteroidaceae.g_Bacteroides.s_Bacteroides_ovatus) || id:ebi-a-GCST90027832	0.00300103	23.2859
rs190949005	A	G	-0.15371	0.0346341	9.07e-06	Gut microbiota abundance (k_Bacteria.p_Bacteroidetes.c_Bacteroidia.o_Bacteroidales.f_Bacteroidaceae.g_Bacteroides.s_Bacteroides_ovatus) || id:ebi-a-GCST90027832	0.002539	19.6917
rs112057053	G	C	0.146038	0.0292312	5.85e-07	Gut microbiota abundance (k_Bacteria.p_Bacteroidetes.c_Bacteroidia.o_Bacteroidales.f_Bacteroidaceae.g_Bacteroides.s_Bacteroides_ovatus) || id:ebi-a-GCST90027832	0.00321522	24.9532
rs72677788	G	A	-0.184455	0.0372574	7.39e-07	Gut microbiota abundance (k_Bacteria.p_Bacteroidetes.c_Bacteroidia.o_Bacteroidales.f_Bacteroidaceae.g_Bacteroides.s_Bacteroides_ovatus) || id:ebi-a-GCST90027832	0.00315757	24.5044
rs9684138	C	T	-0.0906092	0.0190192	1.9e-06	Gut microbiota abundance (k_Bacteria.p_Bacteroidetes.c_Bacteroidia.o_Bacteroidales.f_Bacteroidaceae.g_Bacteroides.s_Bacteroides_ovatus) || id:ebi-a-GCST90027832	0.00292455	22.6907
rs73240572	T	C	0.0856274	0.0190584	7.03e-06	Gut microbiota abundance (k_Bacteria.p_Bacteroidetes.c_Bacteroidia.o_Bacteroidales.f_Bacteroidaceae.g_Bacteroides.s_Bacteroides_ovatus) || id:ebi-a-GCST90027832	0.00260191	20.1809
rs4867356	T	C	0.100289	0.0217126	3.86e-06	Gut microbiota abundance (k_Bacteria.p_Bacteroidetes.c_Bacteroidia.o_Bacteroidales.f_Bacteroidaceae.g_Bacteroides.s_Bacteroides_ovatus) || id:ebi-a-GCST90027832	0.00274953	21.329
rs67659622	G	A	0.0993576	0.0195692	3.83e-07	Gut microbiota abundance (k_Bacteria.p_Bacteroidetes.c_Bacteroidia.o_Bacteroidales.f_Bacteroidaceae.g_Bacteroides.s_Bacteroides_ovatus) || id:ebi-a-GCST90027832	0.00332034	25.7717
rs1021440	A	G	-0.082971	0.0181463	4.82e-06	Gut microbiota abundance (k_Bacteria.p_Bacteroidetes.c_Bacteroidia.o_Bacteroidales.f_Bacteroidaceae.g_Bacteroides.s_Bacteroides_ovatus) || id:ebi-a-GCST90027832	0.00269449	20.9009
rs10820045	C	A	-0.16593	0.0370648	7.58e-06	Gut microbiota abundance (k_Bacteria.p_Bacteroidetes.c_Bacteroidia.o_Bacteroidales.f_Bacteroidaceae.g_Bacteroides.s_Bacteroides_ovatus) || id:ebi-a-GCST90027832	0.0025833	20.0361
rs75642318	A	G	-0.127782	0.0277418	4.1e-06	Gut microbiota abundance (k_Bacteria.p_Bacteroidetes.c_Bacteroidia.o_Bacteroidales.f_Bacteroidaceae.g_Bacteroides.s_Bacteroides_ovatus) || id:ebi-a-GCST90027832	0.00273434	21.2108
rs2642158	C	G	0.0964362	0.0191952	5.06e-07	Gut microbiota abundance (k_Bacteria.p_Bacteroidetes.c_Bacteroidia.o_Bacteroidales.f_Bacteroidaceae.g_Bacteroides.s_Bacteroides_ovatus) || id:ebi-a-GCST90027832	0.00325126	25.2338
rs11873510	T	C	-0.123755	0.0264539	2.9e-06	Gut microbiota abundance (k_Bacteria.p_Bacteroidetes.c_Bacteroidia.o_Bacteroidales.f_Bacteroidaceae.g_Bacteroides.s_Bacteroides_ovatus) || id:ebi-a-GCST90027832	0.00282027	21.8793
rs9304475	C	T	-0.087747	0.0172424	3.6e-07	Gut microbiota abundance (k_Bacteria.p_Bacteroidetes.c_Bacteroidia.o_Bacteroidales.f_Bacteroidaceae.g_Bacteroides.s_Bacteroides_ovatus) || id:ebi-a-GCST90027832	0.00333572	25.8915
rs2432926	G	A	0.367179	0.0767104	1.7e-06	Gut microbiota abundance (k_Bacteria.p_Bacteroidetes.c_Bacteroidia.o_Bacteroidales.f_Bacteroidaceae.g_Bacteroides.s_Bacteroides_plebeius) || id:ebi-a-GCST90027833	0.00295212	22.9052
rs7070312	T	G	-0.208945	0.0458115	5.09e-06	Gut microbiota abundance (k_Bacteria.p_Bacteroidetes.c_Bacteroidia.o_Bacteroidales.f_Bacteroidaceae.g_Bacteroides.s_Bacteroides_plebeius) || id:ebi-a-GCST90027833	0.00268114	20.7971
rs12578852	C	T	-0.293991	0.0608828	1.37e-06	Gut microbiota abundance (k_Bacteria.p_Bacteroidetes.c_Bacteroidia.o_Bacteroidales.f_Bacteroidaceae.g_Bacteroides.s_Bacteroides_plebeius) || id:ebi-a-GCST90027833	0.0030043	23.3113
rs10145379	T	G	0.169767	0.0347573	1.04e-06	Gut microbiota abundance (k_Bacteria.p_Bacteroidetes.c_Bacteroidia.o_Bacteroidales.f_Bacteroidaceae.g_Bacteroides.s_Bacteroides_plebeius) || id:ebi-a-GCST90027833	0.00307361	23.8508
rs1828518	C	T	-0.202383	0.0449495	6.72e-06	Gut microbiota abundance (k_Bacteria.p_Bacteroidetes.c_Bacteroidia.o_Bacteroidales.f_Bacteroidaceae.g_Bacteroides.s_Bacteroides_plebeius) || id:ebi-a-GCST90027833	0.00261296	20.2668
rs34375501	T	C	-0.174622	0.0394652	9.66e-06	Gut microbiota abundance (k_Bacteria.p_Bacteroidetes.c_Bacteroidia.o_Bacteroidales.f_Bacteroidaceae.g_Bacteroides.s_Bacteroides_plebeius) || id:ebi-a-GCST90027833	0.00252373	19.573
rs28681338	G	A	-0.25565	0.0570272	7.36e-06	Gut microbiota abundance (k_Bacteria.p_Bacteroidetes.c_Bacteroidia.o_Bacteroidales.f_Bacteroidaceae.g_Bacteroides.s_Bacteroides_plebeius) || id:ebi-a-GCST90027833	0.00259043	20.0916
rs17111728	T	C	0.3336	0.072423	4.1e-06	Gut microbiota abundance (k_Bacteria.p_Bacteroidetes.c_Bacteroidia.o_Bacteroidales.f_Bacteroidaceae.g_Bacteroides.s_Bacteroides_salyersiae) || id:ebi-a-GCST90027834	0.00273452	21.2123
rs76194327	T	A	0.379903	0.0854692	8.79e-06	Gut microbiota abundance (k_Bacteria.p_Bacteroidetes.c_Bacteroidia.o_Bacteroidales.f_Bacteroidaceae.g_Bacteroides.s_Bacteroides_salyersiae) || id:ebi-a-GCST90027834	0.00254677	19.7521
rs16845299	C	T	0.266974	0.0538601	7.17e-07	Gut microbiota abundance (k_Bacteria.p_Bacteroidetes.c_Bacteroidia.o_Bacteroidales.f_Bacteroidaceae.g_Bacteroides.s_Bacteroides_salyersiae) || id:ebi-a-GCST90027834	0.00316518	24.5636
rs3776996	G	A	0.241028	0.0495792	1.17e-06	Gut microbiota abundance (k_Bacteria.p_Bacteroidetes.c_Bacteroidia.o_Bacteroidales.f_Bacteroidaceae.g_Bacteroides.s_Bacteroides_salyersiae) || id:ebi-a-GCST90027834	0.00304497	23.6278
rs1265300	A	G	-0.177503	0.0385789	4.2e-06	Gut microbiota abundance (k_Bacteria.p_Bacteroidetes.c_Bacteroidia.o_Bacteroidales.f_Bacteroidaceae.g_Bacteroides.s_Bacteroides_salyersiae) || id:ebi-a-GCST90027834	0.00272833	21.1641
rs412657	T	G	-0.175941	0.0388333	5.88e-06	Gut microbiota abundance (k_Bacteria.p_Bacteroidetes.c_Bacteroidia.o_Bacteroidales.f_Bacteroidaceae.g_Bacteroides.s_Bacteroides_salyersiae) || id:ebi-a-GCST90027834	0.00264573	20.5217
rs12534702	C	T	0.177922	0.0399738	8.55e-06	Gut microbiota abundance (k_Bacteria.p_Bacteroidetes.c_Bacteroidia.o_Bacteroidales.f_Bacteroidaceae.g_Bacteroides.s_Bacteroides_salyersiae) || id:ebi-a-GCST90027834	0.0025537	19.806
rs117662076	G	A	0.40355	0.0882902	4.86e-06	Gut microbiota abundance (k_Bacteria.p_Bacteroidetes.c_Bacteroidia.o_Bacteroidales.f_Bacteroidaceae.g_Bacteroides.s_Bacteroides_salyersiae) || id:ebi-a-GCST90027834	0.00269259	20.8861
rs780878	G	C	0.264683	0.0586407	6.37e-06	Gut microbiota abundance (k_Bacteria.p_Bacteroidetes.c_Bacteroidia.o_Bacteroidales.f_Bacteroidaceae.g_Bacteroides.s_Bacteroides_salyersiae) || id:ebi-a-GCST90027834	0.00262593	20.3677
rs12896430	G	A	-0.192312	0.0420479	4.79e-06	Gut microbiota abundance (k_Bacteria.p_Bacteroidetes.c_Bacteroidia.o_Bacteroidales.f_Bacteroidaceae.g_Bacteroides.s_Bacteroides_salyersiae) || id:ebi-a-GCST90027834	0.00269602	20.9128
rs7238765	G	A	-0.190905	0.042414	6.76e-06	Gut microbiota abundance (k_Bacteria.p_Bacteroidetes.c_Bacteroidia.o_Bacteroidales.f_Bacteroidaceae.g_Bacteroides.s_Bacteroides_salyersiae) || id:ebi-a-GCST90027834	0.00261127	20.2537
rs11125607	T	A	0.0919616	0.0200997	4.76e-06	Gut microbiota abundance (k_Bacteria.p_Bacteroidetes.c_Bacteroidia.o_Bacteroidales.f_Bacteroidaceae.g_Bacteroides.s_Bacteroides_stercoris) || id:ebi-a-GCST90027835	0.00269794	20.9277
rs9809140	A	G	-0.0966639	0.0217291	8.64e-06	Gut microbiota abundance (k_Bacteria.p_Bacteroidetes.c_Bacteroidia.o_Bacteroidales.f_Bacteroidaceae.g_Bacteroides.s_Bacteroides_stercoris) || id:ebi-a-GCST90027835	0.00255098	19.7849
rs78677736	T	C	-0.127232	0.0282087	6.47e-06	Gut microbiota abundance (k_Bacteria.p_Bacteroidetes.c_Bacteroidia.o_Bacteroidales.f_Bacteroidaceae.g_Bacteroides.s_Bacteroides_stercoris) || id:ebi-a-GCST90027835	0.00262215	20.3383
rs1549206	G	A	-0.099745	0.019963	5.84e-07	Gut microbiota abundance (k_Bacteria.p_Bacteroidetes.c_Bacteroidia.o_Bacteroidales.f_Bacteroidaceae.g_Bacteroides.s_Bacteroides_stercoris) || id:ebi-a-GCST90027835	0.0032159	24.9585
rs73812271	C	T	0.119733	0.0253437	2.31e-06	Gut microbiota abundance (k_Bacteria.p_Bacteroidetes.c_Bacteroidia.o_Bacteroidales.f_Bacteroidaceae.g_Bacteroides.s_Bacteroides_stercoris) || id:ebi-a-GCST90027835	0.00287613	22.3139
rs12110522	A	T	0.0916145	0.0206942	9.55e-06	Gut microbiota abundance (k_Bacteria.p_Bacteroidetes.c_Bacteroidia.o_Bacteroidales.f_Bacteroidaceae.g_Bacteroides.s_Bacteroides_stercoris) || id:ebi-a-GCST90027835	0.00252641	19.5938
rs10101109	C	T	-0.0984235	0.0218861	6.89e-06	Gut microbiota abundance (k_Bacteria.p_Bacteroidetes.c_Bacteroidia.o_Bacteroidales.f_Bacteroidaceae.g_Bacteroides.s_Bacteroides_stercoris) || id:ebi-a-GCST90027835	0.00260675	20.2185
rs3003597	C	G	-0.100342	0.0210076	1.78e-06	Gut microbiota abundance (k_Bacteria.p_Bacteroidetes.c_Bacteroidia.o_Bacteroidales.f_Bacteroidaceae.g_Bacteroides.s_Bacteroides_stercoris) || id:ebi-a-GCST90027835	0.00293972	22.8087
rs4405810	C	T	-0.0909832	0.0197315	4.01e-06	Gut microbiota abundance (k_Bacteria.p_Bacteroidetes.c_Bacteroidia.o_Bacteroidales.f_Bacteroidaceae.g_Bacteroides.s_Bacteroides_thetaiotaomicron) || id:ebi-a-GCST90027836	0.0027402	21.2564
rs77761288	G	A	-0.178567	0.0360015	7.05e-07	Gut microbiota abundance (k_Bacteria.p_Bacteroidetes.c_Bacteroidia.o_Bacteroidales.f_Bacteroidaceae.g_Bacteroides.s_Bacteroides_thetaiotaomicron) || id:ebi-a-GCST90027836	0.00316923	24.5951
rs74500162	T	C	0.15339	0.0326079	2.55e-06	Gut microbiota abundance (k_Bacteria.p_Bacteroidetes.c_Bacteroidia.o_Bacteroidales.f_Bacteroidaceae.g_Bacteroides.s_Bacteroides_thetaiotaomicron) || id:ebi-a-GCST90027836	0.00285154	22.1226
rs72833501	C	T	0.190637	0.0391636	1.13e-06	Gut microbiota abundance (k_Bacteria.p_Bacteroidetes.c_Bacteroidia.o_Bacteroidales.f_Bacteroidaceae.g_Bacteroides.s_Bacteroides_thetaiotaomicron) || id:ebi-a-GCST90027836	0.00305276	23.6885
rs1811207	A	G	-0.117849	0.0249058	2.23e-06	Gut microbiota abundance (k_Bacteria.p_Bacteroidetes.c_Bacteroidia.o_Bacteroidales.f_Bacteroidaceae.g_Bacteroides.s_Bacteroides_thetaiotaomicron) || id:ebi-a-GCST90027836	0.00288514	22.384
rs10144174	T	A	-0.0936504	0.0208602	7.14e-06	Gut microbiota abundance (k_Bacteria.p_Bacteroidetes.c_Bacteroidia.o_Bacteroidales.f_Bacteroidaceae.g_Bacteroides.s_Bacteroides_thetaiotaomicron) || id:ebi-a-GCST90027836	0.00259791	20.1498
rs12938892	A	G	-0.095204	0.0208389	4.91e-06	Gut microbiota abundance (k_Bacteria.p_Bacteroidetes.c_Bacteroidia.o_Bacteroidales.f_Bacteroidaceae.g_Bacteroides.s_Bacteroides_thetaiotaomicron) || id:ebi-a-GCST90027836	0.00269006	20.8664
rs62199113	A	T	0.107775	0.021175	3.59e-07	Gut microbiota abundance (k_Bacteria.p_Bacteroidetes.c_Bacteroidia.o_Bacteroidales.f_Bacteroidaceae.g_Bacteroides.s_Bacteroides_thetaiotaomicron) || id:ebi-a-GCST90027836	0.00333664	25.8986
rs6694880	C	G	0.0794256	0.0179132	9.25e-06	Gut microbiota abundance (k_Bacteria.p_Bacteroidetes.c_Bacteroidia.o_Bacteroidales.f_Bacteroidaceae.g_Bacteroides.s_Bacteroides_uniformis) || id:ebi-a-GCST90027837	0.00253422	19.6545
rs12209689	C	T	-0.117475	0.0251846	3.09e-06	Gut microbiota abundance (k_Bacteria.p_Bacteroidetes.c_Bacteroidia.o_Bacteroidales.f_Bacteroidaceae.g_Bacteroides.s_Bacteroides_uniformis) || id:ebi-a-GCST90027837	0.00280396	21.7525
rs140675300	C	G	0.156692	0.0341991	4.61e-06	Gut microbiota abundance (k_Bacteria.p_Bacteroidetes.c_Bacteroidia.o_Bacteroidales.f_Bacteroidaceae.g_Bacteroides.s_Bacteroides_uniformis) || id:ebi-a-GCST90027837	0.00270557	20.9871
rs78786599	C	T	-0.144601	0.0327133	9.86e-06	Gut microbiota abundance (k_Bacteria.p_Bacteroidetes.c_Bacteroidia.o_Bacteroidales.f_Bacteroidaceae.g_Bacteroides.s_Bacteroides_uniformis) || id:ebi-a-GCST90027837	0.00251866	19.5336
rs1865283	A	G	0.0798486	0.0174522	4.76e-06	Gut microbiota abundance (k_Bacteria.p_Bacteroidetes.c_Bacteroidia.o_Bacteroidales.f_Bacteroidaceae.g_Bacteroides.s_Bacteroides_uniformis) || id:ebi-a-GCST90027837	0.00269794	20.9277
rs140914801	G	A	0.11295	0.0255679	9.98e-06	Gut microbiota abundance (k_Bacteria.p_Bacteroidetes.c_Bacteroidia.o_Bacteroidales.f_Bacteroidaceae.g_Bacteroides.s_Bacteroides_uniformis) || id:ebi-a-GCST90027837	0.00251571	19.5106
rs11170859	T	C	-0.106241	0.0233689	5.46e-06	Gut microbiota abundance (k_Bacteria.p_Bacteroidetes.c_Bacteroidia.o_Bacteroidales.f_Bacteroidaceae.g_Bacteroides.s_Bacteroides_uniformis) || id:ebi-a-GCST90027837	0.00266392	20.6631
rs61960721	G	T	0.0811147	0.0177843	5.09e-06	Gut microbiota abundance (k_Bacteria.p_Bacteroidetes.c_Bacteroidia.o_Bacteroidales.f_Bacteroidaceae.g_Bacteroides.s_Bacteroides_uniformis) || id:ebi-a-GCST90027837	0.00268121	20.7976
rs56282904	A	G	0.0886546	0.0189872	3.02e-06	Gut microbiota abundance (k_Bacteria.p_Bacteroidetes.c_Bacteroidia.o_Bacteroidales.f_Bacteroidaceae.g_Bacteroides.s_Bacteroides_vulgatus) || id:ebi-a-GCST90027838	0.00280951	21.7956
rs6732796	A	T	-0.160154	0.036148	9.4e-06	Gut microbiota abundance (k_Bacteria.p_Bacteroidetes.c_Bacteroidia.o_Bacteroidales.f_Bacteroidaceae.g_Bacteroides.s_Bacteroides_vulgatus) || id:ebi-a-GCST90027838	0.00253033	19.6243
rs1498839	C	T	0.0871456	0.0189414	4.21e-06	Gut microbiota abundance (k_Bacteria.p_Bacteroidetes.c_Bacteroidia.o_Bacteroidales.f_Bacteroidaceae.g_Bacteroides.s_Bacteroides_vulgatus) || id:ebi-a-GCST90027838	0.00272805	21.1619
rs13193662	A	G	0.0948871	0.0213763	9.04e-06	Gut microbiota abundance (k_Bacteria.p_Bacteroidetes.c_Bacteroidia.o_Bacteroidales.f_Bacteroidaceae.g_Bacteroides.s_Bacteroides_vulgatus) || id:ebi-a-GCST90027838	0.0025399	19.6987
rs1514626	C	T	0.105021	0.0237637	9.9e-06	Gut microbiota abundance (k_Bacteria.p_Bacteroidetes.c_Bacteroidia.o_Bacteroidales.f_Bacteroidaceae.g_Bacteroides.s_Bacteroides_vulgatus) || id:ebi-a-GCST90027838	0.00251768	19.5259
rs142222485	G	A	0.149921	0.0322005	3.23e-06	Gut microbiota abundance (k_Bacteria.p_Bacteroidetes.c_Bacteroidia.o_Bacteroidales.f_Bacteroidaceae.g_Bacteroides.s_Bacteroides_vulgatus) || id:ebi-a-GCST90027838	0.00279355	21.6714
rs11646266	C	T	0.081255	0.0170316	1.83e-06	Gut microbiota abundance (k_Bacteria.p_Bacteroidetes.c_Bacteroidia.o_Bacteroidales.f_Bacteroidaceae.g_Bacteroides.s_Bacteroides_vulgatus) || id:ebi-a-GCST90027838	0.00293282	22.755
rs6044532	T	C	-0.073067	0.01654	9.98e-06	Gut microbiota abundance (k_Bacteria.p_Bacteroidetes.c_Bacteroidia.o_Bacteroidales.f_Bacteroidaceae.g_Bacteroides.s_Bacteroides_vulgatus) || id:ebi-a-GCST90027838	0.00251564	19.5101
rs1137722	T	C	0.0967949	0.0200587	1.4e-06	Gut microbiota abundance (k_Bacteria.p_Bacteroidetes.c_Bacteroidia.o_Bacteroidales.f_Bacteroidaceae.g_Bacteroides.s_Bacteroides_xylanisolvens) || id:ebi-a-GCST90027839	0.00300031	23.2802
rs17565877	C	G	-0.0869066	0.019514	8.45e-06	Gut microbiota abundance (k_Bacteria.p_Bacteroidetes.c_Bacteroidia.o_Bacteroidales.f_Bacteroidaceae.g_Bacteroides.s_Bacteroides_xylanisolvens) || id:ebi-a-GCST90027839	0.00255666	19.829
rs7380390	T	C	0.0951037	0.0210174	6.04e-06	Gut microbiota abundance (k_Bacteria.p_Bacteroidetes.c_Bacteroidia.o_Bacteroidales.f_Bacteroidaceae.g_Bacteroides.s_Bacteroides_xylanisolvens) || id:ebi-a-GCST90027839	0.00263913	20.4703
rs4869373	G	C	0.18282	0.0410783	8.57e-06	Gut microbiota abundance (k_Bacteria.p_Bacteroidetes.c_Bacteroidia.o_Bacteroidales.f_Bacteroidaceae.g_Bacteroides.s_Bacteroides_xylanisolvens) || id:ebi-a-GCST90027839	0.00255319	19.8021
rs463212	T	C	-0.112837	0.0250366	6.58e-06	Gut microbiota abundance (k_Bacteria.p_Bacteroidetes.c_Bacteroidia.o_Bacteroidales.f_Bacteroidaceae.g_Bacteroides.s_Bacteroides_xylanisolvens) || id:ebi-a-GCST90027839	0.00261809	20.3067
rs111452233	G	A	0.152257	0.0284751	8.94e-08	Gut microbiota abundance (k_Bacteria.p_Bacteroidetes.c_Bacteroidia.o_Bacteroidales.f_Bacteroidaceae.g_Bacteroides.s_Bacteroides_xylanisolvens) || id:ebi-a-GCST90027839	0.00368124	28.5833
rs4733774	A	C	-0.100809	0.0222193	5.71e-06	Gut microbiota abundance (k_Bacteria.p_Bacteroidetes.c_Bacteroidia.o_Bacteroidales.f_Bacteroidaceae.g_Bacteroides.s_Bacteroides_xylanisolvens) || id:ebi-a-GCST90027839	0.00265311	20.5791
rs11522665	G	T	0.205696	0.0457741	7e-06	Gut microbiota abundance (k_Bacteria.p_Bacteroidetes.c_Bacteroidia.o_Bacteroidales.f_Bacteroidaceae.g_Bacteroides.s_Bacteroides_xylanisolvens) || id:ebi-a-GCST90027839	0.00260286	20.1883
rs12416788	A	G	-0.119958	0.0260995	4.3e-06	Gut microbiota abundance (k_Bacteria.p_Bacteroidetes.c_Bacteroidia.o_Bacteroidales.f_Bacteroidaceae.g_Bacteroides.s_Bacteroides_xylanisolvens) || id:ebi-a-GCST90027839	0.00272258	21.1194
rs10862904	A	G	-0.0893192	0.0195497	4.9e-06	Gut microbiota abundance (k_Bacteria.p_Bacteroidetes.c_Bacteroidia.o_Bacteroidales.f_Bacteroidaceae.g_Bacteroides.s_Bacteroides_xylanisolvens) || id:ebi-a-GCST90027839	0.00269036	20.8688
rs12443593	C	A	0.186202	0.040302	3.83e-06	Gut microbiota abundance (k_Bacteria.p_Bacteroidetes.c_Bacteroidia.o_Bacteroidales.f_Bacteroidaceae.g_Bacteroides.s_Bacteroides_xylanisolvens) || id:ebi-a-GCST90027839	0.002751	21.3404
rs2302675	G	A	0.0945071	0.0213508	9.58e-06	Gut microbiota abundance (k_Bacteria.p_Bacteroidetes.c_Bacteroidia.o_Bacteroidales.f_Bacteroidaceae.g_Bacteroides.s_Bacteroides_xylanisolvens) || id:ebi-a-GCST90027839	0.00252565	19.5879
rs34558519	A	G	-0.201166	0.0424561	2.16e-06	Gut microbiota abundance (k_Bacteria.p_Bacteroidetes.c_Bacteroidia.o_Bacteroidales.f_Bacteroidaceae.g_Bacteroides.s_Bacteroides_xylanisolvens) || id:ebi-a-GCST90027839	0.00289296	22.4448
rs117675525	G	T	0.194145	0.0400209	1.23e-06	Gut microbiota abundance (k_Bacteria.p_Bacteroidetes.c_Bacteroidia.o_Bacteroidales.f_Bacteroidaceae.g_Bacteroides.s_Bacteroides_xylanisolvens) || id:ebi-a-GCST90027839	0.00303201	23.527
rs203770	T	C	-0.0823321	0.0178522	3.99e-06	Gut microbiota abundance (k_Bacteria.p_Bacteroidetes.c_Bacteroidia.o_Bacteroidales.f_Bacteroidales_noname.g_Bacteroidales_noname.s_Bacteroidales_bacterium_ph8) || id:ebi-a-GCST90027762	0.00274116	21.2639
rs2465095	A	G	-0.0817186	0.0166929	9.81e-07	Gut microbiota abundance (k_Bacteria.p_Bacteroidetes.c_Bacteroidia.o_Bacteroidales.f_Bacteroidales_noname.g_Bacteroidales_noname.s_Bacteroidales_bacterium_ph8) || id:ebi-a-GCST90027762	0.0030875	23.9589
rs55712042	A	G	0.0752817	0.0168888	8.29e-06	Gut microbiota abundance (k_Bacteria.p_Bacteroidetes.c_Bacteroidia.o_Bacteroidales.f_Bacteroidales_noname.g_Bacteroidales_noname.s_Bacteroidales_bacterium_ph8) || id:ebi-a-GCST90027762	0.00256117	19.8641
rs2700958	G	A	0.131635	0.0296165	8.8e-06	Gut microbiota abundance (k_Bacteria.p_Bacteroidetes.c_Bacteroidia.o_Bacteroidales.f_Bacteroidales_noname.g_Bacteroidales_noname.s_Bacteroidales_bacterium_ph8) || id:ebi-a-GCST90027762	0.00254647	19.7498
rs12449080	C	G	0.086934	0.0178413	1.1e-06	Gut microbiota abundance (k_Bacteria.p_Bacteroidetes.c_Bacteroidia.o_Bacteroidales.f_Bacteroidales_noname.g_Bacteroidales_noname.s_Bacteroidales_bacterium_ph8) || id:ebi-a-GCST90027762	0.00305891	23.7364
rs12602625	G	C	-0.16527	0.0370136	8e-06	Gut microbiota abundance (k_Bacteria.p_Bacteroidetes.c_Bacteroidia.o_Bacteroidales.f_Bacteroidales_noname.g_Bacteroidales_noname.s_Bacteroidales_bacterium_ph8) || id:ebi-a-GCST90027762	0.00256992	19.9321
rs2008778	C	A	-0.0981686	0.0215664	5.32e-06	Gut microbiota abundance (k_Bacteria.p_Bacteroidetes.c_Bacteroidia.o_Bacteroidales.f_Bacteroidales_noname.g_Bacteroidales_noname.s_Bacteroidales_bacterium_ph8) || id:ebi-a-GCST90027762	0.00267054	20.7147
rs35445518	A	C	0.0910584	0.0204129	8.16e-06	Gut microbiota abundance (k_Bacteria.p_Bacteroidetes.c_Bacteroidia.o_Bacteroidales.f_Bacteroidales_noname.g_Bacteroidales_noname.s_Bacteroidales_bacterium_ph8) || id:ebi-a-GCST90027762	0.002565	19.8938
rs78335793	C	T	0.134728	0.0296875	5.67e-06	Gut microbiota abundance (k_Bacteria.p_Bacteroidetes.c_Bacteroidia.o_Bacteroidales.f_Porphyromonadaceae.g_Barnesiella.s_Barnesiella_intestinihominis) || id:ebi-a-GCST90027763	0.00265452	20.59
rs67396441	C	T	-0.078774	0.0173338	5.51e-06	Gut microbiota abundance (k_Bacteria.p_Bacteroidetes.c_Bacteroidia.o_Bacteroidales.f_Porphyromonadaceae.g_Barnesiella.s_Barnesiella_intestinihominis) || id:ebi-a-GCST90027763	0.0026619	20.6474
rs62135856	G	A	0.153113	0.0333452	4.4e-06	Gut microbiota abundance (k_Bacteria.p_Bacteroidetes.c_Bacteroidia.o_Bacteroidales.f_Porphyromonadaceae.g_Barnesiella.s_Barnesiella_intestinihominis) || id:ebi-a-GCST90027763	0.00271736	21.0788
rs115004061	C	T	-0.189853	0.0427218	8.83e-06	Gut microbiota abundance (k_Bacteria.p_Bacteroidetes.c_Bacteroidia.o_Bacteroidales.f_Porphyromonadaceae.g_Barnesiella.s_Barnesiella_intestinihominis) || id:ebi-a-GCST90027763	0.00254566	19.7435
rs2132254	C	T	0.0813722	0.0183979	9.74e-06	Gut microbiota abundance (k_Bacteria.p_Bacteroidetes.c_Bacteroidia.o_Bacteroidales.f_Porphyromonadaceae.g_Barnesiella.s_Barnesiella_intestinihominis) || id:ebi-a-GCST90027763	0.00252168	19.557
rs9884588	C	T	0.0829817	0.0179739	3.9e-06	Gut microbiota abundance (k_Bacteria.p_Bacteroidetes.c_Bacteroidia.o_Bacteroidales.f_Porphyromonadaceae.g_Barnesiella.s_Barnesiella_intestinihominis) || id:ebi-a-GCST90027763	0.00274699	21.3092
rs10026787	T	C	-0.15714	0.0340508	3.93e-06	Gut microbiota abundance (k_Bacteria.p_Bacteroidetes.c_Bacteroidia.o_Bacteroidales.f_Porphyromonadaceae.g_Barnesiella.s_Barnesiella_intestinihominis) || id:ebi-a-GCST90027763	0.00274471	21.2915
rs6920861	T	C	-0.111339	0.0209362	1.05e-07	Gut microbiota abundance (k_Bacteria.p_Bacteroidetes.c_Bacteroidia.o_Bacteroidales.f_Porphyromonadaceae.g_Barnesiella.s_Barnesiella_intestinihominis) || id:ebi-a-GCST90027763	0.00364155	28.274
rs74448867	A	G	0.168486	0.0349489	1.43e-06	Gut microbiota abundance (k_Bacteria.p_Bacteroidetes.c_Bacteroidia.o_Bacteroidales.f_Porphyromonadaceae.g_Barnesiella.s_Barnesiella_intestinihominis) || id:ebi-a-GCST90027763	0.00299453	23.2353
rs700801	G	A	0.100962	0.0222594	5.74e-06	Gut microbiota abundance (k_Bacteria.p_Bacteroidetes.c_Bacteroidia.o_Bacteroidales.f_Porphyromonadaceae.g_Barnesiella.s_Barnesiella_intestinihominis) || id:ebi-a-GCST90027763	0.0026516	20.5673
rs8029854	T	C	-0.109071	0.0224716	1.21e-06	Gut microbiota abundance (k_Bacteria.p_Bacteroidetes.c_Bacteroidia.o_Bacteroidales.f_Porphyromonadaceae.g_Barnesiella.s_Barnesiella_intestinihominis) || id:ebi-a-GCST90027763	0.0030353	23.5526
rs1078988	T	C	0.0935179	0.0205925	5.59e-06	Gut microbiota abundance (k_Bacteria.p_Bacteroidetes.c_Bacteroidia.o_Bacteroidales.f_Porphyromonadaceae.g_Barnesiella.s_Barnesiella_intestinihominis) || id:ebi-a-GCST90027763	0.00265819	20.6186
rs34437635	C	T	0.161911	0.0350088	3.75e-06	Gut microbiota abundance (k_Bacteria.p_Bacteroidetes.c_Bacteroidia.o_Bacteroidales.f_Porphyromonadaceae.g_Barnesiella.s_Barnesiella_intestinihominis) || id:ebi-a-GCST90027763	0.00275658	21.3839
rs77320409	C	A	0.196849	0.0415042	2.11e-06	Gut microbiota abundance (k_Bacteria.p_Bacteroidetes.c_Bacteroidia.o_Bacteroidales.f_Porphyromonadaceae.g_Coprobacter.s_Coprobacter_fastidiosus) || id:ebi-a-GCST90027764	0.00289863	22.489
rs112428203	C	T	-0.139492	0.0305328	4.91e-06	Gut microbiota abundance (k_Bacteria.p_Bacteroidetes.c_Bacteroidia.o_Bacteroidales.f_Porphyromonadaceae.g_Coprobacter.s_Coprobacter_fastidiosus) || id:ebi-a-GCST90027764	0.00269009	20.8667
rs2697923	G	T	-0.122603	0.024144	3.81e-07	Gut microbiota abundance (k_Bacteria.p_Bacteroidetes.c_Bacteroidia.o_Bacteroidales.f_Porphyromonadaceae.g_Coprobacter.s_Coprobacter_fastidiosus) || id:ebi-a-GCST90027764	0.00332132	25.7793
rs1896610	G	A	-0.134792	0.0289918	3.33e-06	Gut microbiota abundance (k_Bacteria.p_Bacteroidetes.c_Bacteroidia.o_Bacteroidales.f_Porphyromonadaceae.g_Coprobacter.s_Coprobacter_fastidiosus) || id:ebi-a-GCST90027764	0.00278572	21.6105
rs79594952	A	G	0.171836	0.0334913	2.89e-07	Gut microbiota abundance (k_Bacteria.p_Bacteroidetes.c_Bacteroidia.o_Bacteroidales.f_Porphyromonadaceae.g_Coprobacter.s_Coprobacter_fastidiosus) || id:ebi-a-GCST90027764	0.00339047	26.3179
rs12232484	T	C	-0.125506	0.0237135	1.21e-07	Gut microbiota abundance (k_Bacteria.p_Bacteroidetes.c_Bacteroidia.o_Bacteroidales.f_Porphyromonadaceae.g_Coprobacter.s_Coprobacter_fastidiosus) || id:ebi-a-GCST90027764	0.00360695	28.0043
rs12463384	C	A	0.113367	0.0244873	3.66e-06	Gut microbiota abundance (k_Bacteria.p_Bacteroidetes.c_Bacteroidia.o_Bacteroidales.f_Porphyromonadaceae.g_Coprobacter.s_Coprobacter_fastidiosus) || id:ebi-a-GCST90027764	0.00276224	21.4279
rs13096936	A	G	0.109896	0.0208761	1.41e-07	Gut microbiota abundance (k_Bacteria.p_Bacteroidetes.c_Bacteroidia.o_Bacteroidales.f_Porphyromonadaceae.g_Odoribacter.s_Odoribacter_splanchnicus) || id:ebi-a-GCST90027765	0.00356848	27.7047
rs2383400	G	A	0.0862234	0.0189004	5.07e-06	Gut microbiota abundance (k_Bacteria.p_Bacteroidetes.c_Bacteroidia.o_Bacteroidales.f_Porphyromonadaceae.g_Odoribacter.s_Odoribacter_splanchnicus) || id:ebi-a-GCST90027765	0.00268234	20.8064
rs11111	T	C	-0.103454	0.0234163	9.96e-06	Gut microbiota abundance (k_Bacteria.p_Bacteroidetes.c_Bacteroidia.o_Bacteroidales.f_Porphyromonadaceae.g_Odoribacter.s_Odoribacter_splanchnicus) || id:ebi-a-GCST90027765	0.00251614	19.514
rs76880769	G	A	-0.187932	0.0419932	7.63e-06	Gut microbiota abundance (k_Bacteria.p_Bacteroidetes.c_Bacteroidia.o_Bacteroidales.f_Porphyromonadaceae.g_Odoribacter.s_Odoribacter_splanchnicus) || id:ebi-a-GCST90027765	0.00258162	20.0231
rs6583351	T	C	0.0851714	0.0187403	5.5e-06	Gut microbiota abundance (k_Bacteria.p_Bacteroidetes.c_Bacteroidia.o_Bacteroidales.f_Porphyromonadaceae.g_Odoribacter.s_Odoribacter_splanchnicus) || id:ebi-a-GCST90027765	0.00266225	20.6501
rs7011780	A	C	0.130826	0.0292709	7.84e-06	Gut microbiota abundance (k_Bacteria.p_Bacteroidetes.c_Bacteroidia.o_Bacteroidales.f_Porphyromonadaceae.g_Odoribacter.s_Odoribacter_splanchnicus) || id:ebi-a-GCST90027765	0.00257494	19.9712
rs7019674	T	C	-0.0842361	0.0187999	7.44e-06	Gut microbiota abundance (k_Bacteria.p_Bacteroidetes.c_Bacteroidia.o_Bacteroidales.f_Porphyromonadaceae.g_Odoribacter.s_Odoribacter_splanchnicus) || id:ebi-a-GCST90027765	0.0025878	20.0712
rs2470427	C	T	0.0905437	0.0184222	8.88e-07	Gut microbiota abundance (k_Bacteria.p_Bacteroidetes.c_Bacteroidia.o_Bacteroidales.f_Porphyromonadaceae.g_Odoribacter.s_Odoribacter_splanchnicus) || id:ebi-a-GCST90027765	0.00311208	24.1502
rs495710	C	T	-0.0921548	0.0185091	6.4e-07	Gut microbiota abundance (k_Bacteria.p_Bacteroidetes.c_Bacteroidia.o_Bacteroidales.f_Porphyromonadaceae.g_Odoribacter.s_Odoribacter_splanchnicus) || id:ebi-a-GCST90027765	0.00319336	24.783
rs152172	C	T	-0.0880651	0.0187815	2.75e-06	Gut microbiota abundance (k_Bacteria.p_Bacteroidetes.c_Bacteroidia.o_Bacteroidales.f_Porphyromonadaceae.g_Odoribacter.s_Odoribacter_splanchnicus) || id:ebi-a-GCST90027765	0.00283326	21.9804
rs117633633	G	A	0.191045	0.0422441	6.11e-06	Gut microbiota abundance (k_Bacteria.p_Bacteroidetes.c_Bacteroidia.o_Bacteroidales.f_Porphyromonadaceae.g_Odoribacter.s_Odoribacter_splanchnicus) || id:ebi-a-GCST90027765	0.00263611	20.4469
rs74682567	A	G	-0.201543	0.0417131	1.35e-06	Gut microbiota abundance (k_Bacteria.p_Bacteroidetes.c_Bacteroidia.o_Bacteroidales.f_Porphyromonadaceae.g_Odoribacter.s_Odoribacter_splanchnicus) || id:ebi-a-GCST90027765	0.00300783	23.3388
rs73619447	C	T	-0.172843	0.0389841	9.26e-06	Gut microbiota abundance (k_Bacteria.p_Bacteroidetes.c_Bacteroidia.o_Bacteroidales.f_Porphyromonadaceae.g_Odoribacter.s_Odoribacter_splanchnicus) || id:ebi-a-GCST90027765	0.00253395	19.6524
rs5754282	A	C	0.101205	0.0224536	6.57e-06	Gut microbiota abundance (k_Bacteria.p_Bacteroidetes.c_Bacteroidia.o_Bacteroidales.f_Porphyromonadaceae.g_Odoribacter.s_Odoribacter_splanchnicus) || id:ebi-a-GCST90027765	0.00261857	20.3105
rs6688656	T	G	-0.0827271	0.0185553	8.26e-06	Gut microbiota abundance (k_Bacteria.p_Bacteroidetes.c_Bacteroidia.o_Bacteroidales.f_Porphyromonadaceae.g_Parabacteroides.s_Parabacteroides_distasonis) || id:ebi-a-GCST90027766	0.00256222	19.8723
rs62227335	C	T	-0.216031	0.0401629	7.49e-08	Gut microbiota abundance (k_Bacteria.p_Bacteroidetes.c_Bacteroidia.o_Bacteroidales.f_Porphyromonadaceae.g_Parabacteroides.s_Parabacteroides_distasonis) || id:ebi-a-GCST90027766	0.00372505	28.9248
rs9343883	A	G	0.0862921	0.0183785	2.66e-06	Gut microbiota abundance (k_Bacteria.p_Bacteroidetes.c_Bacteroidia.o_Bacteroidales.f_Porphyromonadaceae.g_Parabacteroides.s_Parabacteroides_distasonis) || id:ebi-a-GCST90027766	0.00284091	22.0399
rs6970565	T	C	-0.0869376	0.0192049	5.99e-06	Gut microbiota abundance (k_Bacteria.p_Bacteroidetes.c_Bacteroidia.o_Bacteroidales.f_Porphyromonadaceae.g_Parabacteroides.s_Parabacteroides_distasonis) || id:ebi-a-GCST90027766	0.00264128	20.487
rs3814989	T	C	0.09487	0.0208954	5.62e-06	Gut microbiota abundance (k_Bacteria.p_Bacteroidetes.c_Bacteroidia.o_Bacteroidales.f_Porphyromonadaceae.g_Parabacteroides.s_Parabacteroides_distasonis) || id:ebi-a-GCST90027766	0.00265688	20.6084
rs3735683	C	T	0.10494	0.0220496	1.94e-06	Gut microbiota abundance (k_Bacteria.p_Bacteroidetes.c_Bacteroidia.o_Bacteroidales.f_Porphyromonadaceae.g_Parabacteroides.s_Parabacteroides_distasonis) || id:ebi-a-GCST90027766	0.00291865	22.6448
rs7853135	T	C	-0.0868403	0.0191875	6.01e-06	Gut microbiota abundance (k_Bacteria.p_Bacteroidetes.c_Bacteroidia.o_Bacteroidales.f_Porphyromonadaceae.g_Parabacteroides.s_Parabacteroides_distasonis) || id:ebi-a-GCST90027766	0.00264015	20.4783
rs60248492	C	G	-0.187154	0.0388118	1.42e-06	Gut microbiota abundance (k_Bacteria.p_Bacteroidetes.c_Bacteroidia.o_Bacteroidales.f_Porphyromonadaceae.g_Parabacteroides.s_Parabacteroides_distasonis) || id:ebi-a-GCST90027766	0.00299598	23.2465
rs6603134	A	G	-0.0823059	0.0183647	7.4e-06	Gut microbiota abundance (k_Bacteria.p_Bacteroidetes.c_Bacteroidia.o_Bacteroidales.f_Porphyromonadaceae.g_Parabacteroides.s_Parabacteroides_distasonis) || id:ebi-a-GCST90027766	0.00258904	20.0808
rs1357368	C	T	0.219779	0.0430468	3.3e-07	Gut microbiota abundance (k_Bacteria.p_Bacteroidetes.c_Bacteroidia.o_Bacteroidales.f_Porphyromonadaceae.g_Parabacteroides.s_Parabacteroides_goldsteinii) || id:ebi-a-GCST90027767	0.00335739	26.0602
rs10211532	G	A	-0.2545	0.0570862	8.27e-06	Gut microbiota abundance (k_Bacteria.p_Bacteroidetes.c_Bacteroidia.o_Bacteroidales.f_Porphyromonadaceae.g_Parabacteroides.s_Parabacteroides_goldsteinii) || id:ebi-a-GCST90027767	0.00256195	19.8701
rs2898012	A	G	0.181674	0.0397493	4.87e-06	Gut microbiota abundance (k_Bacteria.p_Bacteroidetes.c_Bacteroidia.o_Bacteroidales.f_Porphyromonadaceae.g_Parabacteroides.s_Parabacteroides_goldsteinii) || id:ebi-a-GCST90027767	0.00269232	20.884
rs3973922	A	C	0.174374	0.0387882	6.94e-06	Gut microbiota abundance (k_Bacteria.p_Bacteroidetes.c_Bacteroidia.o_Bacteroidales.f_Porphyromonadaceae.g_Parabacteroides.s_Parabacteroides_goldsteinii) || id:ebi-a-GCST90027767	0.00260497	20.2047
rs988862	T	A	0.175621	0.0380297	3.87e-06	Gut microbiota abundance (k_Bacteria.p_Bacteroidetes.c_Bacteroidia.o_Bacteroidales.f_Porphyromonadaceae.g_Parabacteroides.s_Parabacteroides_goldsteinii) || id:ebi-a-GCST90027767	0.00274842	21.3204
rs12879040	G	A	-0.175377	0.0389933	6.87e-06	Gut microbiota abundance (k_Bacteria.p_Bacteroidetes.c_Bacteroidia.o_Bacteroidales.f_Porphyromonadaceae.g_Parabacteroides.s_Parabacteroides_goldsteinii) || id:ebi-a-GCST90027767	0.00260737	20.2233
rs8006060	A	G	-0.242375	0.0533469	5.54e-06	Gut microbiota abundance (k_Bacteria.p_Bacteroidetes.c_Bacteroidia.o_Bacteroidales.f_Porphyromonadaceae.g_Parabacteroides.s_Parabacteroides_goldsteinii) || id:ebi-a-GCST90027767	0.00266055	20.6369
rs11806181	G	T	-0.304541	0.0665955	4.81e-06	Gut microbiota abundance (k_Bacteria.p_Bacteroidetes.c_Bacteroidia.o_Bacteroidales.f_Porphyromonadaceae.g_Parabacteroides.s_Parabacteroides_johnsonii) || id:ebi-a-GCST90027768	0.00269526	20.9069
rs62163269	C	T	-0.261356	0.050743	2.6e-07	Gut microbiota abundance (k_Bacteria.p_Bacteroidetes.c_Bacteroidia.o_Bacteroidales.f_Porphyromonadaceae.g_Parabacteroides.s_Parabacteroides_johnsonii) || id:ebi-a-GCST90027768	0.00341663	26.5216
rs11724182	C	T	0.297944	0.0639105	3.13e-06	Gut microbiota abundance (k_Bacteria.p_Bacteroidetes.c_Bacteroidia.o_Bacteroidales.f_Porphyromonadaceae.g_Parabacteroides.s_Parabacteroides_johnsonii) || id:ebi-a-GCST90027768	0.00280077	21.7276
rs17693136	C	T	0.211231	0.042932	8.65e-07	Gut microbiota abundance (k_Bacteria.p_Bacteroidetes.c_Bacteroidia.o_Bacteroidales.f_Porphyromonadaceae.g_Parabacteroides.s_Parabacteroides_johnsonii) || id:ebi-a-GCST90027768	0.00311866	24.2014
rs581569	G	T	-0.170235	0.0366008	3.3e-06	Gut microbiota abundance (k_Bacteria.p_Bacteroidetes.c_Bacteroidia.o_Bacteroidales.f_Porphyromonadaceae.g_Parabacteroides.s_Parabacteroides_johnsonii) || id:ebi-a-GCST90027768	0.00278789	21.6274
rs598632	C	T	-0.272144	0.0601463	6.05e-06	Gut microbiota abundance (k_Bacteria.p_Bacteroidetes.c_Bacteroidia.o_Bacteroidales.f_Porphyromonadaceae.g_Parabacteroides.s_Parabacteroides_johnsonii) || id:ebi-a-GCST90027768	0.00263878	20.4676
rs13275750	C	T	-0.278934	0.0613959	5.54e-06	Gut microbiota abundance (k_Bacteria.p_Bacteroidetes.c_Bacteroidia.o_Bacteroidales.f_Porphyromonadaceae.g_Parabacteroides.s_Parabacteroides_johnsonii) || id:ebi-a-GCST90027768	0.00266035	20.6354
rs114845775	C	T	-0.287556	0.0642764	7.69e-06	Gut microbiota abundance (k_Bacteria.p_Bacteroidetes.c_Bacteroidia.o_Bacteroidales.f_Porphyromonadaceae.g_Parabacteroides.s_Parabacteroides_johnsonii) || id:ebi-a-GCST90027768	0.00257983	20.0092
rs12101679	G	A	-0.203089	0.0459139	9.72e-06	Gut microbiota abundance (k_Bacteria.p_Bacteroidetes.c_Bacteroidia.o_Bacteroidales.f_Porphyromonadaceae.g_Parabacteroides.s_Parabacteroides_johnsonii) || id:ebi-a-GCST90027768	0.00252208	19.5601
rs12116657	A	C	-0.111275	0.0241536	4.09e-06	Gut microbiota abundance (k_Bacteria.p_Bacteroidetes.c_Bacteroidia.o_Bacteroidales.f_Porphyromonadaceae.g_Parabacteroides.s_Parabacteroides_merdae) || id:ebi-a-GCST90027769	0.00273535	21.2187
rs7631540	C	T	0.0825402	0.0183823	7.12e-06	Gut microbiota abundance (k_Bacteria.p_Bacteroidetes.c_Bacteroidia.o_Bacteroidales.f_Porphyromonadaceae.g_Parabacteroides.s_Parabacteroides_merdae) || id:ebi-a-GCST90027769	0.0025988	20.1567
rs1508792	G	C	-0.0876039	0.0183017	1.7e-06	Gut microbiota abundance (k_Bacteria.p_Bacteroidetes.c_Bacteroidia.o_Bacteroidales.f_Porphyromonadaceae.g_Parabacteroides.s_Parabacteroides_merdae) || id:ebi-a-GCST90027769	0.00295224	22.9061
rs702101	G	A	0.089625	0.0198436	6.28e-06	Gut microbiota abundance (k_Bacteria.p_Bacteroidetes.c_Bacteroidia.o_Bacteroidales.f_Porphyromonadaceae.g_Parabacteroides.s_Parabacteroides_merdae) || id:ebi-a-GCST90027769	0.00262933	20.3941
rs66722558	G	T	0.199748	0.0409473	1.07e-06	Gut microbiota abundance (k_Bacteria.p_Bacteroidetes.c_Bacteroidia.o_Bacteroidales.f_Porphyromonadaceae.g_Parabacteroides.s_Parabacteroides_merdae) || id:ebi-a-GCST90027769	0.00306586	23.7904
rs4237122	G	A	0.141557	0.0307803	4.25e-06	Gut microbiota abundance (k_Bacteria.p_Bacteroidetes.c_Bacteroidia.o_Bacteroidales.f_Porphyromonadaceae.g_Parabacteroides.s_Parabacteroides_merdae) || id:ebi-a-GCST90027769	0.00272586	21.1449
rs10733815	G	A	0.109025	0.0228223	1.78e-06	Gut microbiota abundance (k_Bacteria.p_Bacteroidetes.c_Bacteroidia.o_Bacteroidales.f_Porphyromonadaceae.g_Parabacteroides.s_Parabacteroides_merdae) || id:ebi-a-GCST90027769	0.00294053	22.815
rs2005874	C	T	0.171144	0.0335108	3.27e-07	Gut microbiota abundance (k_Bacteria.p_Bacteroidetes.c_Bacteroidia.o_Bacteroidales.f_Porphyromonadaceae.g_Parabacteroides.s_Parabacteroides_merdae) || id:ebi-a-GCST90027769	0.00335942	26.076
rs148330790	G	A	0.218192	0.0457119	1.81e-06	Gut microbiota abundance (k_Bacteria.p_Bacteroidetes.c_Bacteroidia.o_Bacteroidales.f_Porphyromonadaceae.g_Parabacteroides.s_Parabacteroides_merdae) || id:ebi-a-GCST90027769	0.00293571	22.7775
rs10911039	A	G	0.145854	0.0316024	3.93e-06	Gut microbiota abundance (k_Bacteria.p_Bacteroidetes.c_Bacteroidia.o_Bacteroidales.f_Porphyromonadaceae.g_Parabacteroides.s_Parabacteroides_unclassified) || id:ebi-a-GCST90027770	0.0027452	21.2953
rs1580572	A	T	0.12447	0.0268435	3.54e-06	Gut microbiota abundance (k_Bacteria.p_Bacteroidetes.c_Bacteroidia.o_Bacteroidales.f_Porphyromonadaceae.g_Parabacteroides.s_Parabacteroides_unclassified) || id:ebi-a-GCST90027770	0.00277088	21.4951
rs12697058	T	C	-0.111505	0.0249869	8.1e-06	Gut microbiota abundance (k_Bacteria.p_Bacteroidetes.c_Bacteroidia.o_Bacteroidales.f_Porphyromonadaceae.g_Parabacteroides.s_Parabacteroides_unclassified) || id:ebi-a-GCST90027770	0.00256696	19.9091
rs10281779	A	G	0.108871	0.0231234	2.5e-06	Gut microbiota abundance (k_Bacteria.p_Bacteroidetes.c_Bacteroidia.o_Bacteroidales.f_Porphyromonadaceae.g_Parabacteroides.s_Parabacteroides_unclassified) || id:ebi-a-GCST90027770	0.0028566	22.162
rs2449506	T	C	-0.150144	0.0318987	2.51e-06	Gut microbiota abundance (k_Bacteria.p_Bacteroidetes.c_Bacteroidia.o_Bacteroidales.f_Porphyromonadaceae.g_Parabacteroides.s_Parabacteroides_unclassified) || id:ebi-a-GCST90027770	0.00285496	22.1492
rs303729	C	G	0.141678	0.0318804	8.83e-06	Gut microbiota abundance (k_Bacteria.p_Bacteroidetes.c_Bacteroidia.o_Bacteroidales.f_Porphyromonadaceae.g_Parabacteroides.s_Parabacteroides_unclassified) || id:ebi-a-GCST90027770	0.00254578	19.7445
rs12809872	C	T	-0.166807	0.0317329	1.47e-07	Gut microbiota abundance (k_Bacteria.p_Bacteroidetes.c_Bacteroidia.o_Bacteroidales.f_Porphyromonadaceae.g_Parabacteroides.s_Parabacteroides_unclassified) || id:ebi-a-GCST90027770	0.00355821	27.6246
rs4943000	T	C	0.108843	0.0235487	3.8e-06	Gut microbiota abundance (k_Bacteria.p_Bacteroidetes.c_Bacteroidia.o_Bacteroidales.f_Porphyromonadaceae.g_Parabacteroides.s_Parabacteroides_unclassified) || id:ebi-a-GCST90027770	0.00275322	21.3577
rs6748817	A	G	0.15142	0.033392	5.77e-06	Gut microbiota abundance (k_Bacteria.p_Bacteroidetes.c_Bacteroidia.o_Bacteroidales.f_Prevotellaceae.g_Paraprevotella.s_Paraprevotella_clara) || id:ebi-a-GCST90027771	0.00265033	20.5575
rs13429913	C	T	0.111297	0.0249482	8.15e-06	Gut microbiota abundance (k_Bacteria.p_Bacteroidetes.c_Bacteroidia.o_Bacteroidales.f_Prevotellaceae.g_Paraprevotella.s_Paraprevotella_clara) || id:ebi-a-GCST90027771	0.00256534	19.8965
rs113022358	C	T	0.200395	0.0452748	9.59e-06	Gut microbiota abundance (k_Bacteria.p_Bacteroidetes.c_Bacteroidia.o_Bacteroidales.f_Prevotellaceae.g_Paraprevotella.s_Paraprevotella_clara) || id:ebi-a-GCST90027771	0.00252542	19.5861
rs11678259	T	G	0.117013	0.0262963	8.6e-06	Gut microbiota abundance (k_Bacteria.p_Bacteroidetes.c_Bacteroidia.o_Bacteroidales.f_Prevotellaceae.g_Paraprevotella.s_Paraprevotella_clara) || id:ebi-a-GCST90027771	0.00255235	19.7955
rs4459949	A	G	-0.16846	0.0323433	1.9e-07	Gut microbiota abundance (k_Bacteria.p_Bacteroidetes.c_Bacteroidia.o_Bacteroidales.f_Prevotellaceae.g_Paraprevotella.s_Paraprevotella_clara) || id:ebi-a-GCST90027771	0.00349363	27.1214
rs2027516	G	A	0.119616	0.0257131	3.29e-06	Gut microbiota abundance (k_Bacteria.p_Bacteroidetes.c_Bacteroidia.o_Bacteroidales.f_Prevotellaceae.g_Paraprevotella.s_Paraprevotella_clara) || id:ebi-a-GCST90027771	0.00278887	21.635
rs9462447	A	C	-0.15346	0.0344169	8.24e-06	Gut microbiota abundance (k_Bacteria.p_Bacteroidetes.c_Bacteroidia.o_Bacteroidales.f_Prevotellaceae.g_Paraprevotella.s_Paraprevotella_clara) || id:ebi-a-GCST90027771	0.00256274	19.8763
rs56353270	G	A	-0.227444	0.0488069	3.16e-06	Gut microbiota abundance (k_Bacteria.p_Bacteroidetes.c_Bacteroidia.o_Bacteroidales.f_Prevotellaceae.g_Paraprevotella.s_Paraprevotella_clara) || id:ebi-a-GCST90027771	0.0027986	21.7107
rs9397388	T	G	-0.113861	0.0252374	6.43e-06	Gut microbiota abundance (k_Bacteria.p_Bacteroidetes.c_Bacteroidia.o_Bacteroidales.f_Prevotellaceae.g_Paraprevotella.s_Paraprevotella_clara) || id:ebi-a-GCST90027771	0.00262356	20.3493
rs12686124	A	G	-0.213224	0.0464187	4.36e-06	Gut microbiota abundance (k_Bacteria.p_Bacteroidetes.c_Bacteroidia.o_Bacteroidales.f_Prevotellaceae.g_Paraprevotella.s_Paraprevotella_clara) || id:ebi-a-GCST90027771	0.00271941	21.0947
rs1305081	G	A	0.182505	0.0361045	4.31e-07	Gut microbiota abundance (k_Bacteria.p_Bacteroidetes.c_Bacteroidia.o_Bacteroidales.f_Prevotellaceae.g_Paraprevotella.s_Paraprevotella_clara) || id:ebi-a-GCST90027771	0.00329129	25.5455
rs57091306	C	G	0.170615	0.0374643	5.26e-06	Gut microbiota abundance (k_Bacteria.p_Bacteroidetes.c_Bacteroidia.o_Bacteroidales.f_Prevotellaceae.g_Paraprevotella.s_Paraprevotella_clara) || id:ebi-a-GCST90027771	0.00267306	20.7342
rs73415022	T	C	0.174909	0.0351324	6.41e-07	Gut microbiota abundance (k_Bacteria.p_Bacteroidetes.c_Bacteroidia.o_Bacteroidales.f_Prevotellaceae.g_Paraprevotella.s_Paraprevotella_clara) || id:ebi-a-GCST90027771	0.00319294	24.7797
rs891501	G	T	-0.156632	0.0329211	1.96e-06	Gut microbiota abundance (k_Bacteria.p_Bacteroidetes.c_Bacteroidia.o_Bacteroidales.f_Prevotellaceae.g_Paraprevotella.s_Paraprevotella_unclassified) || id:ebi-a-GCST90027772	0.00291686	22.6308
rs72810711	G	C	0.114394	0.0255503	7.56e-06	Gut microbiota abundance (k_Bacteria.p_Bacteroidetes.c_Bacteroidia.o_Bacteroidales.f_Prevotellaceae.g_Paraprevotella.s_Paraprevotella_unclassified) || id:ebi-a-GCST90027772	0.00258382	20.0402
rs11938983	C	T	0.108741	0.0246128	9.96e-06	Gut microbiota abundance (k_Bacteria.p_Bacteroidetes.c_Bacteroidia.o_Bacteroidales.f_Prevotellaceae.g_Paraprevotella.s_Paraprevotella_unclassified) || id:ebi-a-GCST90027772	0.00251618	19.5143
rs246783	A	G	0.109297	0.0241709	6.13e-06	Gut microbiota abundance (k_Bacteria.p_Bacteroidetes.c_Bacteroidia.o_Bacteroidales.f_Prevotellaceae.g_Paraprevotella.s_Paraprevotella_unclassified) || id:ebi-a-GCST90027772	0.00263546	20.4418
rs6465823	G	T	0.120795	0.0260739	3.61e-06	Gut microbiota abundance (k_Bacteria.p_Bacteroidetes.c_Bacteroidia.o_Bacteroidales.f_Prevotellaceae.g_Paraprevotella.s_Paraprevotella_unclassified) || id:ebi-a-GCST90027772	0.00276601	21.4572
rs7015972	G	A	0.106861	0.0234094	5e-06	Gut microbiota abundance (k_Bacteria.p_Bacteroidetes.c_Bacteroidia.o_Bacteroidales.f_Prevotellaceae.g_Paraprevotella.s_Paraprevotella_unclassified) || id:ebi-a-GCST90027772	0.00268572	20.8327
rs10760885	T	A	0.112149	0.0222536	4.67e-07	Gut microbiota abundance (k_Bacteria.p_Bacteroidetes.c_Bacteroidia.o_Bacteroidales.f_Prevotellaceae.g_Paraprevotella.s_Paraprevotella_unclassified) || id:ebi-a-GCST90027772	0.00327144	25.3909
rs1969724	T	A	0.140115	0.0307585	5.23e-06	Gut microbiota abundance (k_Bacteria.p_Bacteroidetes.c_Bacteroidia.o_Bacteroidales.f_Prevotellaceae.g_Paraprevotella.s_Paraprevotella_unclassified) || id:ebi-a-GCST90027772	0.00267453	20.7456
rs4767918	T	C	0.109243	0.0235722	3.58e-06	Gut microbiota abundance (k_Bacteria.p_Bacteroidetes.c_Bacteroidia.o_Bacteroidales.f_Prevotellaceae.g_Paraprevotella.s_Paraprevotella_unclassified) || id:ebi-a-GCST90027772	0.00276793	21.4721
rs12895134	G	A	0.0995816	0.0224842	9.47e-06	Gut microbiota abundance (k_Bacteria.p_Bacteroidetes.c_Bacteroidia.o_Bacteroidales.f_Prevotellaceae.g_Paraprevotella.s_Paraprevotella_unclassified) || id:ebi-a-GCST90027772	0.00252857	19.6106
rs113640907	T	C	0.194644	0.0436384	8.18e-06	Gut microbiota abundance (k_Bacteria.p_Bacteroidetes.c_Bacteroidia.o_Bacteroidales.f_Prevotellaceae.g_Paraprevotella.s_Paraprevotella_xylaniphila) || id:ebi-a-GCST90027773	0.00256449	19.8899
rs61801633	G	A	-0.175102	0.0365445	1.66e-06	Gut microbiota abundance (k_Bacteria.p_Bacteroidetes.c_Bacteroidia.o_Bacteroidales.f_Prevotellaceae.g_Paraprevotella.s_Paraprevotella_xylaniphila) || id:ebi-a-GCST90027773	0.00295817	22.9523
rs595638	C	T	-0.17446	0.0377058	3.71e-06	Gut microbiota abundance (k_Bacteria.p_Bacteroidetes.c_Bacteroidia.o_Bacteroidales.f_Prevotellaceae.g_Paraprevotella.s_Paraprevotella_xylaniphila) || id:ebi-a-GCST90027773	0.00275897	21.4024
rs3919827	G	T	-0.138415	0.0313039	9.79e-06	Gut microbiota abundance (k_Bacteria.p_Bacteroidetes.c_Bacteroidia.o_Bacteroidales.f_Prevotellaceae.g_Paraprevotella.s_Paraprevotella_xylaniphila) || id:ebi-a-GCST90027773	0.00252026	19.546
rs4709313	G	A	0.182133	0.0397743	4.67e-06	Gut microbiota abundance (k_Bacteria.p_Bacteroidetes.c_Bacteroidia.o_Bacteroidales.f_Prevotellaceae.g_Paraprevotella.s_Paraprevotella_xylaniphila) || id:ebi-a-GCST90027773	0.00270251	20.9633
rs6970331	C	T	0.127487	0.028503	7.72e-06	Gut microbiota abundance (k_Bacteria.p_Bacteroidetes.c_Bacteroidia.o_Bacteroidales.f_Prevotellaceae.g_Paraprevotella.s_Paraprevotella_xylaniphila) || id:ebi-a-GCST90027773	0.0025787	20.0004
rs9314321	T	C	-0.267528	0.0584491	4.71e-06	Gut microbiota abundance (k_Bacteria.p_Bacteroidetes.c_Bacteroidia.o_Bacteroidales.f_Prevotellaceae.g_Paraprevotella.s_Paraprevotella_xylaniphila) || id:ebi-a-GCST90027773	0.0027001	20.9445
rs311865	G	A	-0.152845	0.0318161	1.56e-06	Gut microbiota abundance (k_Bacteria.p_Bacteroidetes.c_Bacteroidia.o_Bacteroidales.f_Prevotellaceae.g_Paraprevotella.s_Paraprevotella_xylaniphila) || id:ebi-a-GCST90027773	0.00297363	23.0726
rs2005815	C	A	-0.282918	0.0600299	2.44e-06	Gut microbiota abundance (k_Bacteria.p_Bacteroidetes.c_Bacteroidia.o_Bacteroidales.f_Prevotellaceae.g_Paraprevotella.s_Paraprevotella_xylaniphila) || id:ebi-a-GCST90027773	0.00286228	22.2062
rs6052686	C	T	0.162031	0.0354396	4.83e-06	Gut microbiota abundance (k_Bacteria.p_Bacteroidetes.c_Bacteroidia.o_Bacteroidales.f_Prevotellaceae.g_Paraprevotella.s_Paraprevotella_xylaniphila) || id:ebi-a-GCST90027773	0.00269413	20.8981
rs62240505	T	G	-0.211992	0.0473853	7.68e-06	Gut microbiota abundance (k_Bacteria.p_Bacteroidetes.c_Bacteroidia.o_Bacteroidales.f_Prevotellaceae.g_Paraprevotella.s_Paraprevotella_xylaniphila) || id:ebi-a-GCST90027773	0.00257989	20.0096
rs6745806	A	G	-0.167427	0.0376791	8.85e-06	Gut microbiota abundance (k_Bacteria.p_Bacteroidetes.c_Bacteroidia.o_Bacteroidales.f_Prevotellaceae.g_Prevotella.s_Prevotella_copri) || id:ebi-a-GCST90027774	0.00254516	19.7396
rs79216963	T	A	-0.155553	0.0341678	5.3e-06	Gut microbiota abundance (k_Bacteria.p_Bacteroidetes.c_Bacteroidia.o_Bacteroidales.f_Prevotellaceae.g_Prevotella.s_Prevotella_copri) || id:ebi-a-GCST90027774	0.00267136	20.721
rs12657476	C	T	-0.0931547	0.019803	2.55e-06	Gut microbiota abundance (k_Bacteria.p_Bacteroidetes.c_Bacteroidia.o_Bacteroidales.f_Prevotellaceae.g_Prevotella.s_Prevotella_copri) || id:ebi-a-GCST90027774	0.00285154	22.1226
rs4503137	G	T	0.0964986	0.0206581	2.99e-06	Gut microbiota abundance (k_Bacteria.p_Bacteroidetes.c_Bacteroidia.o_Bacteroidales.f_Prevotellaceae.g_Prevotella.s_Prevotella_copri) || id:ebi-a-GCST90027774	0.00281196	21.8147
rs73654027	G	C	0.138723	0.029459	2.49e-06	Gut microbiota abundance (k_Bacteria.p_Bacteroidetes.c_Bacteroidia.o_Bacteroidales.f_Prevotellaceae.g_Prevotella.s_Prevotella_copri) || id:ebi-a-GCST90027774	0.00285752	22.1691
rs7088001	A	G	0.121321	0.0269851	6.93e-06	Gut microbiota abundance (k_Bacteria.p_Bacteroidetes.c_Bacteroidia.o_Bacteroidales.f_Prevotellaceae.g_Prevotella.s_Prevotella_copri) || id:ebi-a-GCST90027774	0.00260533	20.2075
rs2421570	G	A	-0.0884542	0.0198105	8.01e-06	Gut microbiota abundance (k_Bacteria.p_Bacteroidetes.c_Bacteroidia.o_Bacteroidales.f_Prevotellaceae.g_Prevotella.s_Prevotella_copri) || id:ebi-a-GCST90027774	0.0025698	19.9312
rs7930251	C	T	-0.0870117	0.0193783	7.12e-06	Gut microbiota abundance (k_Bacteria.p_Bacteroidetes.c_Bacteroidia.o_Bacteroidales.f_Prevotellaceae.g_Prevotella.s_Prevotella_copri) || id:ebi-a-GCST90027774	0.00259875	20.1563
rs9517773	A	G	-0.114611	0.025178	5.31e-06	Gut microbiota abundance (k_Bacteria.p_Bacteroidetes.c_Bacteroidia.o_Bacteroidales.f_Prevotellaceae.g_Prevotella.s_Prevotella_copri) || id:ebi-a-GCST90027774	0.00267067	20.7156
rs12870360	G	A	-0.0847702	0.0191442	9.51e-06	Gut microbiota abundance (k_Bacteria.p_Bacteroidetes.c_Bacteroidia.o_Bacteroidales.f_Prevotellaceae.g_Prevotella.s_Prevotella_copri) || id:ebi-a-GCST90027774	0.00252746	19.602
rs72799593	C	T	0.157054	0.0339477	3.72e-06	Gut microbiota abundance (k_Bacteria.p_Bacteroidetes.c_Bacteroidia.o_Bacteroidales.f_Prevotellaceae.g_Prevotella.s_Prevotella_copri) || id:ebi-a-GCST90027774	0.00275835	21.3976
rs55749361	A	T	-0.158693	0.0352357	6.68e-06	Gut microbiota abundance (k_Bacteria.p_Bacteroidetes.c_Bacteroidia.o_Bacteroidales.f_Prevotellaceae.g_Prevotella.s_Prevotella_copri) || id:ebi-a-GCST90027774	0.00261447	20.2786
rs6005414	G	A	0.0822546	0.0185732	9.48e-06	Gut microbiota abundance (k_Bacteria.p_Bacteroidetes.c_Bacteroidia.o_Bacteroidales.f_Prevotellaceae.g_Prevotella.s_Prevotella_copri) || id:ebi-a-GCST90027774	0.00252824	19.6081
rs2330438	T	A	0.0949466	0.0200351	2.15e-06	Gut microbiota abundance (k_Bacteria.p_Bacteroidetes.c_Bacteroidia.o_Bacteroidales.f_Prevotellaceae.g_Prevotella.s_Prevotella_copri) || id:ebi-a-GCST90027774	0.00289393	22.4524
rs12028677	C	T	-0.108937	0.0236079	3.94e-06	Gut microbiota abundance (k_Bacteria.p_Bacteroidetes.c_Bacteroidia.o_Bacteroidales.f_Rikenellaceae.g_Alistipes.s_Alistipes_finegoldii) || id:ebi-a-GCST90027775	0.00274419	21.2875
rs57119184	C	T	0.0878396	0.0197668	8.84e-06	Gut microbiota abundance (k_Bacteria.p_Bacteroidetes.c_Bacteroidia.o_Bacteroidales.f_Rikenellaceae.g_Alistipes.s_Alistipes_finegoldii) || id:ebi-a-GCST90027775	0.0025455	19.7422
rs60475061	G	A	-0.117157	0.026068	6.98e-06	Gut microbiota abundance (k_Bacteria.p_Bacteroidetes.c_Bacteroidia.o_Bacteroidales.f_Rikenellaceae.g_Alistipes.s_Alistipes_finegoldii) || id:ebi-a-GCST90027775	0.00260352	20.1934
rs12192901	G	A	0.112476	0.0238178	2.33e-06	Gut microbiota abundance (k_Bacteria.p_Bacteroidetes.c_Bacteroidia.o_Bacteroidales.f_Rikenellaceae.g_Alistipes.s_Alistipes_finegoldii) || id:ebi-a-GCST90027775	0.00287368	22.2948
rs67032605	A	G	0.119297	0.0262192	5.36e-06	Gut microbiota abundance (k_Bacteria.p_Bacteroidetes.c_Bacteroidia.o_Bacteroidales.f_Rikenellaceae.g_Alistipes.s_Alistipes_finegoldii) || id:ebi-a-GCST90027775	0.00266828	20.697
rs10829629	C	T	0.0813715	0.0171055	1.96e-06	Gut microbiota abundance (k_Bacteria.p_Bacteroidetes.c_Bacteroidia.o_Bacteroidales.f_Rikenellaceae.g_Alistipes.s_Alistipes_finegoldii) || id:ebi-a-GCST90027775	0.00291592	22.6236
rs7962165	T	G	-0.0956743	0.0206046	3.43e-06	Gut microbiota abundance (k_Bacteria.p_Bacteroidetes.c_Bacteroidia.o_Bacteroidales.f_Rikenellaceae.g_Alistipes.s_Alistipes_finegoldii) || id:ebi-a-GCST90027775	0.00277859	21.5551
rs13381124	A	G	0.14335	0.0323427	9.33e-06	Gut microbiota abundance (k_Bacteria.p_Bacteroidetes.c_Bacteroidia.o_Bacteroidales.f_Rikenellaceae.g_Alistipes.s_Alistipes_finegoldii) || id:ebi-a-GCST90027775	0.00253229	19.6395
rs10407049	G	C	0.088168	0.0178406	7.73e-07	Gut microbiota abundance (k_Bacteria.p_Bacteroidetes.c_Bacteroidia.o_Bacteroidales.f_Rikenellaceae.g_Alistipes.s_Alistipes_finegoldii) || id:ebi-a-GCST90027775	0.00314634	24.4169
rs111585182	G	T	-0.159958	0.0356824	7.37e-06	Gut microbiota abundance (k_Bacteria.p_Bacteroidetes.c_Bacteroidia.o_Bacteroidales.f_Rikenellaceae.g_Alistipes.s_Alistipes_finegoldii) || id:ebi-a-GCST90027775	0.00259029	20.0905
rs2055593	G	A	-0.112772	0.0241344	2.97e-06	Gut microbiota abundance (k_Bacteria.p_Bacteroidetes.c_Bacteroidia.o_Bacteroidales.f_Rikenellaceae.g_Alistipes.s_Alistipes_indistinctus) || id:ebi-a-GCST90027776	0.0028137	21.8282
rs1443711	A	G	0.110108	0.0239182	4.15e-06	Gut microbiota abundance (k_Bacteria.p_Bacteroidetes.c_Bacteroidia.o_Bacteroidales.f_Rikenellaceae.g_Alistipes.s_Alistipes_indistinctus) || id:ebi-a-GCST90027776	0.00273127	21.187
rs1362650	A	G	-0.09041	0.019464	3.4e-06	Gut microbiota abundance (k_Bacteria.p_Bacteroidetes.c_Bacteroidia.o_Bacteroidales.f_Rikenellaceae.g_Alistipes.s_Alistipes_indistinctus) || id:ebi-a-GCST90027776	0.00278055	21.5703
rs73102812	C	T	0.162776	0.0344181	2.25e-06	Gut microbiota abundance (k_Bacteria.p_Bacteroidetes.c_Bacteroidia.o_Bacteroidales.f_Rikenellaceae.g_Alistipes.s_Alistipes_indistinctus) || id:ebi-a-GCST90027776	0.0028822	22.3612
rs12332306	C	T	0.113209	0.0221762	3.31e-07	Gut microbiota abundance (k_Bacteria.p_Bacteroidetes.c_Bacteroidia.o_Bacteroidales.f_Rikenellaceae.g_Alistipes.s_Alistipes_indistinctus) || id:ebi-a-GCST90027776	0.00335659	26.0541
rs62390586	G	C	-0.134288	0.0252357	1.03e-07	Gut microbiota abundance (k_Bacteria.p_Bacteroidetes.c_Bacteroidia.o_Bacteroidales.f_Rikenellaceae.g_Alistipes.s_Alistipes_indistinctus) || id:ebi-a-GCST90027776	0.0036461	28.3095
rs11957434	G	A	0.121838	0.0248805	9.73e-07	Gut microbiota abundance (k_Bacteria.p_Bacteroidetes.c_Bacteroidia.o_Bacteroidales.f_Rikenellaceae.g_Alistipes.s_Alistipes_indistinctus) || id:ebi-a-GCST90027776	0.0030894	23.9737
rs4897508	C	A	0.126348	0.028377	8.49e-06	Gut microbiota abundance (k_Bacteria.p_Bacteroidetes.c_Bacteroidia.o_Bacteroidales.f_Rikenellaceae.g_Alistipes.s_Alistipes_indistinctus) || id:ebi-a-GCST90027776	0.00255543	19.8194
rs62493320	T	A	0.119161	0.0253637	2.63e-06	Gut microbiota abundance (k_Bacteria.p_Bacteroidetes.c_Bacteroidia.o_Bacteroidales.f_Rikenellaceae.g_Alistipes.s_Alistipes_indistinctus) || id:ebi-a-GCST90027776	0.00284431	22.0664
rs10966460	A	G	0.174315	0.0390392	8e-06	Gut microbiota abundance (k_Bacteria.p_Bacteroidetes.c_Bacteroidia.o_Bacteroidales.f_Rikenellaceae.g_Alistipes.s_Alistipes_indistinctus) || id:ebi-a-GCST90027776	0.00256993	19.9322
rs2789623	A	G	0.113499	0.023611	1.53e-06	Gut microbiota abundance (k_Bacteria.p_Bacteroidetes.c_Bacteroidia.o_Bacteroidales.f_Rikenellaceae.g_Alistipes.s_Alistipes_indistinctus) || id:ebi-a-GCST90027776	0.00297736	23.1017
rs8015391	A	G	-0.0988055	0.0215084	4.35e-06	Gut microbiota abundance (k_Bacteria.p_Bacteroidetes.c_Bacteroidia.o_Bacteroidales.f_Rikenellaceae.g_Alistipes.s_Alistipes_indistinctus) || id:ebi-a-GCST90027776	0.00271979	21.0976
rs7660775	A	C	0.11056	0.0246844	7.5e-06	Gut microbiota abundance (k_Bacteria.p_Bacteroidetes.c_Bacteroidia.o_Bacteroidales.f_Rikenellaceae.g_Alistipes.s_Alistipes_onderdonkii) || id:ebi-a-GCST90027777	0.00258582	20.0557
rs7804962	T	C	0.0881322	0.017565	5.23e-07	Gut microbiota abundance (k_Bacteria.p_Bacteroidetes.c_Bacteroidia.o_Bacteroidales.f_Rikenellaceae.g_Alistipes.s_Alistipes_onderdonkii) || id:ebi-a-GCST90027777	0.0032429	25.1687
rs488197	C	T	-0.0757035	0.0170995	9.54e-06	Gut microbiota abundance (k_Bacteria.p_Bacteroidetes.c_Bacteroidia.o_Bacteroidales.f_Rikenellaceae.g_Alistipes.s_Alistipes_onderdonkii) || id:ebi-a-GCST90027777	0.00252661	19.5953
rs7850333	C	G	-0.0949791	0.0208872	5.44e-06	Gut microbiota abundance (k_Bacteria.p_Bacteroidetes.c_Bacteroidia.o_Bacteroidales.f_Rikenellaceae.g_Alistipes.s_Alistipes_onderdonkii) || id:ebi-a-GCST90027777	0.00266507	20.672
rs11041738	C	T	-0.0967085	0.0196558	8.65e-07	Gut microbiota abundance (k_Bacteria.p_Bacteroidetes.c_Bacteroidia.o_Bacteroidales.f_Rikenellaceae.g_Alistipes.s_Alistipes_onderdonkii) || id:ebi-a-GCST90027777	0.00311862	24.2011
rs11104946	T	G	-0.0978269	0.0217625	6.95e-06	Gut microbiota abundance (k_Bacteria.p_Bacteroidetes.c_Bacteroidia.o_Bacteroidales.f_Rikenellaceae.g_Alistipes.s_Alistipes_onderdonkii) || id:ebi-a-GCST90027777	0.00260458	20.2016
rs8011841	C	T	-0.0730403	0.0164339	8.81e-06	Gut microbiota abundance (k_Bacteria.p_Bacteroidetes.c_Bacteroidia.o_Bacteroidales.f_Rikenellaceae.g_Alistipes.s_Alistipes_onderdonkii) || id:ebi-a-GCST90027777	0.00254629	19.7484
rs117024060	G	A	-0.145622	0.0326046	7.96e-06	Gut microbiota abundance (k_Bacteria.p_Bacteroidetes.c_Bacteroidia.o_Bacteroidales.f_Rikenellaceae.g_Alistipes.s_Alistipes_onderdonkii) || id:ebi-a-GCST90027777	0.00257128	19.9427
rs143528380	C	T	-0.166716	0.0370242	6.7e-06	Gut microbiota abundance (k_Bacteria.p_Bacteroidetes.c_Bacteroidia.o_Bacteroidales.f_Rikenellaceae.g_Alistipes.s_Alistipes_putredinis) || id:ebi-a-GCST90027778	0.00261347	20.2708
rs6459977	A	G	-0.0834013	0.0188709	9.89e-06	Gut microbiota abundance (k_Bacteria.p_Bacteroidetes.c_Bacteroidia.o_Bacteroidales.f_Rikenellaceae.g_Alistipes.s_Alistipes_putredinis) || id:ebi-a-GCST90027778	0.00251789	19.5276
rs3118528	A	G	-0.0933371	0.0210221	9e-06	Gut microbiota abundance (k_Bacteria.p_Bacteroidetes.c_Bacteroidia.o_Bacteroidales.f_Rikenellaceae.g_Alistipes.s_Alistipes_putredinis) || id:ebi-a-GCST90027778	0.00254111	19.7081
rs874372	C	G	0.112555	0.0250319	6.91e-06	Gut microbiota abundance (k_Bacteria.p_Bacteroidetes.c_Bacteroidia.o_Bacteroidales.f_Rikenellaceae.g_Alistipes.s_Alistipes_putredinis) || id:ebi-a-GCST90027778	0.00260603	20.2129
rs2241820	C	T	-0.077173	0.0163185	2.25e-06	Gut microbiota abundance (k_Bacteria.p_Bacteroidetes.c_Bacteroidia.o_Bacteroidales.f_Rikenellaceae.g_Alistipes.s_Alistipes_putredinis) || id:ebi-a-GCST90027778	0.00288196	22.3593
rs6489044	T	C	-0.077538	0.0171743	6.34e-06	Gut microbiota abundance (k_Bacteria.p_Bacteroidetes.c_Bacteroidia.o_Bacteroidales.f_Rikenellaceae.g_Alistipes.s_Alistipes_putredinis) || id:ebi-a-GCST90027778	0.00262724	20.3779
rs77715803	G	A	-0.102709	0.0228548	6.99e-06	Gut microbiota abundance (k_Bacteria.p_Bacteroidetes.c_Bacteroidia.o_Bacteroidales.f_Rikenellaceae.g_Alistipes.s_Alistipes_putredinis) || id:ebi-a-GCST90027778	0.00260316	20.1906
rs13393033	C	T	-0.0878362	0.0188258	3.08e-06	Gut microbiota abundance (k_Bacteria.p_Bacteroidetes.c_Bacteroidia.o_Bacteroidales.f_Rikenellaceae.g_Alistipes.s_Alistipes_senegalensis) || id:ebi-a-GCST90027779	0.00280538	21.7635
rs73083250	G	A	-0.0999442	0.0222453	7.03e-06	Gut microbiota abundance (k_Bacteria.p_Bacteroidetes.c_Bacteroidia.o_Bacteroidales.f_Rikenellaceae.g_Alistipes.s_Alistipes_senegalensis) || id:ebi-a-GCST90027779	0.00260183	20.1802
rs852540	G	A	0.137914	0.0311773	9.71e-06	Gut microbiota abundance (k_Bacteria.p_Bacteroidetes.c_Bacteroidia.o_Bacteroidales.f_Rikenellaceae.g_Alistipes.s_Alistipes_senegalensis) || id:ebi-a-GCST90027779	0.0025224	19.5626
rs592284	G	T	-0.12505	0.028126	8.75e-06	Gut microbiota abundance (k_Bacteria.p_Bacteroidetes.c_Bacteroidia.o_Bacteroidales.f_Rikenellaceae.g_Alistipes.s_Alistipes_senegalensis) || id:ebi-a-GCST90027779	0.00254809	19.7624
rs4935713	C	T	0.0939735	0.0210477	8.01e-06	Gut microbiota abundance (k_Bacteria.p_Bacteroidetes.c_Bacteroidia.o_Bacteroidales.f_Rikenellaceae.g_Alistipes.s_Alistipes_senegalensis) || id:ebi-a-GCST90027779	0.00256954	19.9292
rs7944200	C	T	-0.0860419	0.0178153	1.37e-06	Gut microbiota abundance (k_Bacteria.p_Bacteroidetes.c_Bacteroidia.o_Bacteroidales.f_Rikenellaceae.g_Alistipes.s_Alistipes_senegalensis) || id:ebi-a-GCST90027779	0.00300537	23.3196
rs56168514	A	G	0.141409	0.029828	2.13e-06	Gut microbiota abundance (k_Bacteria.p_Bacteroidetes.c_Bacteroidia.o_Bacteroidales.f_Rikenellaceae.g_Alistipes.s_Alistipes_senegalensis) || id:ebi-a-GCST90027779	0.00289613	22.4695
rs72643019	G	A	0.17014	0.0376019	6.05e-06	Gut microbiota abundance (k_Bacteria.p_Bacteroidetes.c_Bacteroidia.o_Bacteroidales.f_Rikenellaceae.g_Alistipes.s_Alistipes_senegalensis) || id:ebi-a-GCST90027779	0.00263886	20.4683
rs9573198	G	C	0.103765	0.0230625	6.82e-06	Gut microbiota abundance (k_Bacteria.p_Bacteroidetes.c_Bacteroidia.o_Bacteroidales.f_Rikenellaceae.g_Alistipes.s_Alistipes_senegalensis) || id:ebi-a-GCST90027779	0.00260931	20.2384
rs7155195	T	C	-0.09121	0.0186142	9.58e-07	Gut microbiota abundance (k_Bacteria.p_Bacteroidetes.c_Bacteroidia.o_Bacteroidales.f_Rikenellaceae.g_Alistipes.s_Alistipes_senegalensis) || id:ebi-a-GCST90027779	0.0030933	24.004
rs3786306	C	T	-0.110537	0.0250167	9.94e-06	Gut microbiota abundance (k_Bacteria.p_Bacteroidetes.c_Bacteroidia.o_Bacteroidales.f_Rikenellaceae.g_Alistipes.s_Alistipes_senegalensis) || id:ebi-a-GCST90027779	0.0025167	19.5183
rs13381162	G	T	0.0903404	0.0195139	3.66e-06	Gut microbiota abundance (k_Bacteria.p_Bacteroidetes.c_Bacteroidia.o_Bacteroidales.f_Rikenellaceae.g_Alistipes.s_Alistipes_senegalensis) || id:ebi-a-GCST90027779	0.00276214	21.4271
rs12134195	A	C	-0.134691	0.0299956	7.11e-06	Gut microbiota abundance (k_Bacteria.p_Bacteroidetes.c_Bacteroidia.o_Bacteroidales.f_Rikenellaceae.g_Alistipes.s_Alistipes_shahii) || id:ebi-a-GCST90027780	0.00259898	20.1581
rs1728059	T	C	-0.0882622	0.0187952	2.65e-06	Gut microbiota abundance (k_Bacteria.p_Bacteroidetes.c_Bacteroidia.o_Bacteroidales.f_Rikenellaceae.g_Alistipes.s_Alistipes_shahii) || id:ebi-a-GCST90027780	0.00284178	22.0467
rs34355813	T	C	-0.168088	0.0371934	6.2e-06	Gut microbiota abundance (k_Bacteria.p_Bacteroidetes.c_Bacteroidia.o_Bacteroidales.f_Rikenellaceae.g_Alistipes.s_Alistipes_shahii) || id:ebi-a-GCST90027780	0.0026325	20.4188
rs4693197	G	A	0.115968	0.0241116	1.51e-06	Gut microbiota abundance (k_Bacteria.p_Bacteroidetes.c_Bacteroidia.o_Bacteroidales.f_Rikenellaceae.g_Alistipes.s_Alistipes_shahii) || id:ebi-a-GCST90027780	0.00298057	23.1266
rs79555856	T	C	-0.131509	0.029628	9.05e-06	Gut microbiota abundance (k_Bacteria.p_Bacteroidetes.c_Bacteroidia.o_Bacteroidales.f_Rikenellaceae.g_Alistipes.s_Alistipes_shahii) || id:ebi-a-GCST90027780	0.00253965	19.6967
rs17070727	G	A	0.12916	0.0289128	7.92e-06	Gut microbiota abundance (k_Bacteria.p_Bacteroidetes.c_Bacteroidia.o_Bacteroidales.f_Rikenellaceae.g_Alistipes.s_Alistipes_shahii) || id:ebi-a-GCST90027780	0.00257234	19.9509
rs7043141	G	T	0.113549	0.0245784	3.84e-06	Gut microbiota abundance (k_Bacteria.p_Bacteroidetes.c_Bacteroidia.o_Bacteroidales.f_Rikenellaceae.g_Alistipes.s_Alistipes_shahii) || id:ebi-a-GCST90027780	0.00275064	21.3377
rs34990336	A	G	0.0948989	0.0210221	6.35e-06	Gut microbiota abundance (k_Bacteria.p_Bacteroidetes.c_Bacteroidia.o_Bacteroidales.f_Rikenellaceae.g_Alistipes.s_Alistipes_shahii) || id:ebi-a-GCST90027780	0.00262663	20.3731
rs9886784	A	C	0.0887528	0.0199667	8.79e-06	Gut microbiota abundance (k_Bacteria.p_Bacteroidetes.c_Bacteroidia.o_Bacteroidales.f_Rikenellaceae.g_Alistipes.s_Alistipes_shahii) || id:ebi-a-GCST90027780	0.00254692	19.7533
rs11161058	C	T	-0.0800937	0.0170429	2.61e-06	Gut microbiota abundance (k_Bacteria.p_Bacteroidetes.c_Bacteroidia.o_Bacteroidales.f_Rikenellaceae.g_Alistipes.s_Alistipes_shahii) || id:ebi-a-GCST90027780	0.00284605	22.0799
rs6508629	C	T	-0.102602	0.022689	6.12e-06	Gut microbiota abundance (k_Bacteria.p_Bacteroidetes.c_Bacteroidia.o_Bacteroidales.f_Rikenellaceae.g_Alistipes.s_Alistipes_shahii) || id:ebi-a-GCST90027780	0.00263576	20.4441
rs2293915	A	T	0.13124	0.0291578	6.76e-06	Gut microbiota abundance (k_Bacteria.p_Bacteroidetes.c_Bacteroidia.o_Bacteroidales.f_Rikenellaceae.g_Alistipes.s_Alistipes_sp_AP11) || id:ebi-a-GCST90027781	0.00261131	20.254
rs12022867	C	T	-0.189732	0.0412005	4.12e-06	Gut microbiota abundance (k_Bacteria.p_Bacteroidetes.c_Bacteroidia.o_Bacteroidales.f_Rikenellaceae.g_Alistipes.s_Alistipes_sp_AP11) || id:ebi-a-GCST90027781	0.00273312	21.2014
rs55790429	C	G	0.124676	0.0280645	8.89e-06	Gut microbiota abundance (k_Bacteria.p_Bacteroidetes.c_Bacteroidia.o_Bacteroidales.f_Rikenellaceae.g_Alistipes.s_Alistipes_sp_AP11) || id:ebi-a-GCST90027781	0.00254399	19.7305
rs28450200	C	T	0.193309	0.0340527	1.37e-08	Gut microbiota abundance (k_Bacteria.p_Bacteroidetes.c_Bacteroidia.o_Bacteroidales.f_Rikenellaceae.g_Alistipes.s_Alistipes_sp_AP11) || id:ebi-a-GCST90027781	0.00414732	32.2173
rs34886974	C	T	-0.187095	0.0422432	9.47e-06	Gut microbiota abundance (k_Bacteria.p_Bacteroidetes.c_Bacteroidia.o_Bacteroidales.f_Rikenellaceae.g_Alistipes.s_Alistipes_sp_AP11) || id:ebi-a-GCST90027781	0.00252861	19.6109
rs13333427	A	G	-0.279033	0.0598337	3.11e-06	Gut microbiota abundance (k_Bacteria.p_Bacteroidetes.c_Bacteroidia.o_Bacteroidales.f_Rikenellaceae.g_Alistipes.s_Alistipes_sp_AP11) || id:ebi-a-GCST90027781	0.00280267	21.7424
rs1553042	G	A	0.139351	0.0287564	1.26e-06	Gut microbiota abundance (k_Bacteria.p_Bacteroidetes.c_Bacteroidia.o_Bacteroidales.f_Rikenellaceae.g_Alistipes.s_Alistipes_sp_AP11) || id:ebi-a-GCST90027781	0.00302557	23.4768
rs71385354	G	C	0.241135	0.0538235	7.46e-06	Gut microbiota abundance (k_Bacteria.p_Bacteroidetes.c_Bacteroidia.o_Bacteroidales.f_Rikenellaceae.g_Alistipes.s_Alistipes_sp_AP11) || id:ebi-a-GCST90027781	0.00258716	20.0662
rs11664566	C	T	0.161176	0.0361661	8.33e-06	Gut microbiota abundance (k_Bacteria.p_Bacteroidetes.c_Bacteroidia.o_Bacteroidales.f_Rikenellaceae.g_Alistipes.s_Alistipes_sp_AP11) || id:ebi-a-GCST90027781	0.00256009	19.8557
rs9958338	C	T	0.119481	0.0262257	5.22e-06	Gut microbiota abundance (k_Bacteria.p_Bacteroidetes.c_Bacteroidia.o_Bacteroidales.f_Rikenellaceae.g_Alistipes.s_Alistipes_sp_AP11) || id:ebi-a-GCST90027781	0.00267517	20.7506
rs363031	C	A	0.3004	0.0677435	9.23e-06	Gut microbiota abundance (k_Bacteria.p_Bacteroidetes.c_Bacteroidia.o_Bacteroidales.f_Rikenellaceae.g_Alistipes.s_Alistipes_sp_AP11) || id:ebi-a-GCST90027781	0.00253474	19.6586
rs73147950	C	A	-0.146211	0.0323458	6.18e-06	Gut microbiota abundance (k_Bacteria.p_Bacteroidetes.c_Bacteroidia.o_Bacteroidales.f_Rikenellaceae.g_Alistipes.s_Alistipes_sp_AP11) || id:ebi-a-GCST90027781	0.0026336	20.4274
rs60200511	A	G	0.319997	0.0682303	2.73e-06	Gut microbiota abundance (k_Bacteria.p_Firmicutes.c_Bacilli.o_Lactobacillales.f_Lactobacillaceae.g_Lactobacillus.s_Lactobacillus_delbrueckii) || id:ebi-a-GCST90027782	0.0028345	21.99
rs1458987	C	T	-0.32208	0.071939	7.57e-06	Gut microbiota abundance (k_Bacteria.p_Firmicutes.c_Bacilli.o_Lactobacillales.f_Lactobacillaceae.g_Lactobacillus.s_Lactobacillus_delbrueckii) || id:ebi-a-GCST90027782	0.00258373	20.0395
rs12488234	T	G	-0.318667	0.0708029	6.77e-06	Gut microbiota abundance (k_Bacteria.p_Firmicutes.c_Bacilli.o_Lactobacillales.f_Lactobacillaceae.g_Lactobacillus.s_Lactobacillus_delbrueckii) || id:ebi-a-GCST90027782	0.00261101	20.2516
rs28635178	G	A	0.408662	0.090122	5.77e-06	Gut microbiota abundance (k_Bacteria.p_Firmicutes.c_Bacilli.o_Lactobacillales.f_Lactobacillaceae.g_Lactobacillus.s_Lactobacillus_delbrueckii) || id:ebi-a-GCST90027782	0.00265024	20.5568
rs11734017	C	T	0.20506	0.0446326	4.34e-06	Gut microbiota abundance (k_Bacteria.p_Firmicutes.c_Bacilli.o_Lactobacillales.f_Lactobacillaceae.g_Lactobacillus.s_Lactobacillus_delbrueckii) || id:ebi-a-GCST90027782	0.00272048	21.1031
rs299199	G	A	0.195759	0.0420816	3.29e-06	Gut microbiota abundance (k_Bacteria.p_Firmicutes.c_Bacilli.o_Lactobacillales.f_Lactobacillaceae.g_Lactobacillus.s_Lactobacillus_delbrueckii) || id:ebi-a-GCST90027782	0.0027888	21.6345
rs35870858	G	C	0.325695	0.0734979	9.36e-06	Gut microbiota abundance (k_Bacteria.p_Firmicutes.c_Bacilli.o_Lactobacillales.f_Lactobacillaceae.g_Lactobacillus.s_Lactobacillus_delbrueckii) || id:ebi-a-GCST90027782	0.0025313	19.6318
rs4333664	C	T	-0.17962	0.0401337	7.62e-06	Gut microbiota abundance (k_Bacteria.p_Firmicutes.c_Bacilli.o_Lactobacillales.f_Lactobacillaceae.g_Lactobacillus.s_Lactobacillus_delbrueckii) || id:ebi-a-GCST90027782	0.0025819	20.0253
rs278731	C	T	-0.407555	0.0920671	9.57e-06	Gut microbiota abundance (k_Bacteria.p_Firmicutes.c_Bacilli.o_Lactobacillales.f_Lactobacillaceae.g_Lactobacillus.s_Lactobacillus_delbrueckii) || id:ebi-a-GCST90027782	0.00252602	19.5908
rs4433502	G	A	0.199777	0.0436121	4.63e-06	Gut microbiota abundance (k_Bacteria.p_Firmicutes.c_Bacilli.o_Lactobacillales.f_Lactobacillaceae.g_Lactobacillus.s_Lactobacillus_delbrueckii) || id:ebi-a-GCST90027782	0.00270441	20.978
rs735027	A	G	-0.216494	0.0452388	1.71e-06	Gut microbiota abundance (k_Bacteria.p_Firmicutes.c_Bacilli.o_Lactobacillales.f_Lactobacillaceae.g_Lactobacillus.s_Lactobacillus_delbrueckii) || id:ebi-a-GCST90027782	0.00295092	22.8959
rs11113894	G	A	0.393284	0.0886952	9.25e-06	Gut microbiota abundance (k_Bacteria.p_Firmicutes.c_Bacilli.o_Lactobacillales.f_Lactobacillaceae.g_Lactobacillus.s_Lactobacillus_delbrueckii) || id:ebi-a-GCST90027782	0.00253444	19.6562
rs9544137	A	G	-0.275378	0.0589864	3.03e-06	Gut microbiota abundance (k_Bacteria.p_Firmicutes.c_Bacilli.o_Lactobacillales.f_Lactobacillaceae.g_Lactobacillus.s_Lactobacillus_delbrueckii) || id:ebi-a-GCST90027782	0.00280869	21.7893
rs2332915	G	C	-0.201062	0.0446853	6.81e-06	Gut microbiota abundance (k_Bacteria.p_Firmicutes.c_Bacilli.o_Lactobacillales.f_Lactobacillaceae.g_Lactobacillus.s_Lactobacillus_delbrueckii) || id:ebi-a-GCST90027782	0.00260956	20.2404
rs4450413	C	G	-0.188661	0.0418046	6.39e-06	Gut microbiota abundance (k_Bacteria.p_Firmicutes.c_Bacilli.o_Lactobacillales.f_Lactobacillaceae.g_Lactobacillus.s_Lactobacillus_delbrueckii) || id:ebi-a-GCST90027782	0.0026251	20.3612
rs6517636	A	G	0.252978	0.0555355	5.23e-06	Gut microbiota abundance (k_Bacteria.p_Firmicutes.c_Bacilli.o_Lactobacillales.f_Lactobacillaceae.g_Lactobacillus.s_Lactobacillus_delbrueckii) || id:ebi-a-GCST90027782	0.00267444	20.7449
rs117329402	G	T	-0.354823	0.07614	3.16e-06	Gut microbiota abundance (k_Bacteria.p_Firmicutes.c_Bacilli.o_Lactobacillales.f_Streptococcaceae.g_Streptococcus.s_Streptococcus_parasanguinis) || id:ebi-a-GCST90027783	0.00279867	21.7113
rs6481791	T	C	-0.238809	0.0503807	2.14e-06	Gut microbiota abundance (k_Bacteria.p_Firmicutes.c_Bacilli.o_Lactobacillales.f_Streptococcaceae.g_Streptococcus.s_Streptococcus_parasanguinis) || id:ebi-a-GCST90027783	0.00289524	22.4626
rs1893286	T	G	-0.208354	0.0455351	4.75e-06	Gut microbiota abundance (k_Bacteria.p_Firmicutes.c_Bacilli.o_Lactobacillales.f_Streptococcaceae.g_Streptococcus.s_Streptococcus_parasanguinis) || id:ebi-a-GCST90027783	0.00269842	20.9314
rs1810052	G	A	-0.270338	0.0597894	6.14e-06	Gut microbiota abundance (k_Bacteria.p_Firmicutes.c_Bacilli.o_Lactobacillales.f_Streptococcaceae.g_Streptococcus.s_Streptococcus_salivarius) || id:ebi-a-GCST90027784	0.00263506	20.4387
rs7524171	A	G	0.137994	0.0308824	7.88e-06	Gut microbiota abundance (k_Bacteria.p_Firmicutes.c_Bacilli.o_Lactobacillales.f_Streptococcaceae.g_Streptococcus.s_Streptococcus_thermophilus) || id:ebi-a-GCST90027785	0.00257366	19.9612
rs74654613	T	C	-0.215225	0.0433164	6.74e-07	Gut microbiota abundance (k_Bacteria.p_Firmicutes.c_Bacilli.o_Lactobacillales.f_Streptococcaceae.g_Streptococcus.s_Streptococcus_thermophilus) || id:ebi-a-GCST90027785	0.0031803	24.6813
rs13086575	G	T	0.188513	0.0416983	6.16e-06	Gut microbiota abundance (k_Bacteria.p_Firmicutes.c_Bacilli.o_Lactobacillales.f_Streptococcaceae.g_Streptococcus.s_Streptococcus_thermophilus) || id:ebi-a-GCST90027785	0.00263434	20.4331
rs6900225	G	A	0.171261	0.0374141	4.71e-06	Gut microbiota abundance (k_Bacteria.p_Firmicutes.c_Bacilli.o_Lactobacillales.f_Streptococcaceae.g_Streptococcus.s_Streptococcus_thermophilus) || id:ebi-a-GCST90027785	0.00270049	20.9476
rs35665752	T	G	-0.283199	0.0621573	5.21e-06	Gut microbiota abundance (k_Bacteria.p_Firmicutes.c_Clostridia.o_Clostridiales.f_Clostridiaceae.g_Clostridium.s_Clostridium_asparagiforme) || id:ebi-a-GCST90027786	0.00267551	20.7533
rs12633258	G	A	-0.367701	0.0806489	5.13e-06	Gut microbiota abundance (k_Bacteria.p_Firmicutes.c_Clostridia.o_Clostridiales.f_Clostridiaceae.g_Clostridium.s_Clostridium_asparagiforme) || id:ebi-a-GCST90027786	0.00267916	20.7817
rs1463878	T	G	0.208321	0.0453591	4.38e-06	Gut microbiota abundance (k_Bacteria.p_Firmicutes.c_Clostridia.o_Clostridiales.f_Clostridiaceae.g_Clostridium.s_Clostridium_asparagiforme) || id:ebi-a-GCST90027786	0.00271848	21.0875
rs2063471	G	C	0.182008	0.039207	3.45e-06	Gut microbiota abundance (k_Bacteria.p_Firmicutes.c_Clostridia.o_Clostridiales.f_Clostridiaceae.g_Clostridium.s_Clostridium_asparagiforme) || id:ebi-a-GCST90027786	0.00277726	21.5448
rs80196726	C	G	-0.295359	0.0664057	8.68e-06	Gut microbiota abundance (k_Bacteria.p_Firmicutes.c_Clostridia.o_Clostridiales.f_Clostridiaceae.g_Clostridium.s_Clostridium_asparagiforme) || id:ebi-a-GCST90027786	0.00255007	19.7778
rs13166845	T	A	0.281442	0.0624343	6.55e-06	Gut microbiota abundance (k_Bacteria.p_Firmicutes.c_Clostridia.o_Clostridiales.f_Clostridiaceae.g_Clostridium.s_Clostridium_asparagiforme) || id:ebi-a-GCST90027786	0.00261917	20.3151
rs6597377	A	C	-0.183384	0.0400138	4.58e-06	Gut microbiota abundance (k_Bacteria.p_Firmicutes.c_Clostridia.o_Clostridiales.f_Clostridiaceae.g_Clostridium.s_Clostridium_asparagiforme) || id:ebi-a-GCST90027786	0.00270706	20.9986
rs57193778	A	G	0.274168	0.0610191	7.02e-06	Gut microbiota abundance (k_Bacteria.p_Firmicutes.c_Clostridia.o_Clostridiales.f_Clostridiaceae.g_Clostridium.s_Clostridium_asparagiforme) || id:ebi-a-GCST90027786	0.00260221	20.1832
rs73187354	G	A	-0.243218	0.0504041	1.4e-06	Gut microbiota abundance (k_Bacteria.p_Firmicutes.c_Clostridia.o_Clostridiales.f_Clostridiaceae.g_Clostridium.s_Clostridium_asparagiforme) || id:ebi-a-GCST90027786	0.00300003	23.2781
rs11060559	G	A	0.197791	0.0442985	8.01e-06	Gut microbiota abundance (k_Bacteria.p_Firmicutes.c_Clostridia.o_Clostridiales.f_Clostridiaceae.g_Clostridium.s_Clostridium_asparagiforme) || id:ebi-a-GCST90027786	0.00256974	19.9307
rs35595126	C	T	0.284059	0.0633468	7.32e-06	Gut microbiota abundance (k_Bacteria.p_Firmicutes.c_Clostridia.o_Clostridiales.f_Clostridiaceae.g_Clostridium.s_Clostridium_asparagiforme) || id:ebi-a-GCST90027786	0.00259186	20.1028
rs12441278	T	A	0.19308	0.0399501	1.34e-06	Gut microbiota abundance (k_Bacteria.p_Firmicutes.c_Clostridia.o_Clostridiales.f_Clostridiaceae.g_Clostridium.s_Clostridium_asparagiforme) || id:ebi-a-GCST90027786	0.00300955	23.3521
rs1976629	C	T	-0.302914	0.0667073	5.6e-06	Gut microbiota abundance (k_Bacteria.p_Firmicutes.c_Clostridia.o_Clostridiales.f_Clostridiaceae.g_Clostridium.s_Clostridium_asparagiforme) || id:ebi-a-GCST90027786	0.00265771	20.6148
rs574764	C	A	0.188711	0.0408175	3.78e-06	Gut microbiota abundance (k_Bacteria.p_Firmicutes.c_Clostridia.o_Clostridiales.f_Clostridiaceae.g_Clostridium.s_Clostridium_asparagiforme) || id:ebi-a-GCST90027786	0.0027547	21.3693
rs16960152	G	A	0.427583	0.0953598	7.33e-06	Gut microbiota abundance (k_Bacteria.p_Firmicutes.c_Clostridia.o_Clostridiales.f_Clostridiaceae.g_Clostridium.s_Clostridium_asparagiforme) || id:ebi-a-GCST90027786	0.00259152	20.1001
rs715519	G	C	-0.259143	0.0570563	5.58e-06	Gut microbiota abundance (k_Bacteria.p_Firmicutes.c_Clostridia.o_Clostridiales.f_Clostridiaceae.g_Clostridium.s_Clostridium_asparagiforme) || id:ebi-a-GCST90027786	0.00265881	20.6234
rs67194754	A	G	0.14313	0.031489	5.48e-06	Gut microbiota abundance (k_Bacteria.p_Firmicutes.c_Clostridia.o_Clostridiales.f_Clostridiaceae.g_Clostridium.s_Clostridium_leptum) || id:ebi-a-GCST90027787	0.00266291	20.6553
rs72662817	A	G	0.178862	0.0404592	9.83e-06	Gut microbiota abundance (k_Bacteria.p_Firmicutes.c_Clostridia.o_Clostridiales.f_Clostridiaceae.g_Clostridium.s_Clostridium_leptum) || id:ebi-a-GCST90027787	0.00251929	19.5384
rs17398712	G	C	0.186816	0.0394039	2.13e-06	Gut microbiota abundance (k_Bacteria.p_Firmicutes.c_Clostridia.o_Clostridiales.f_Clostridiaceae.g_Clostridium.s_Clostridium_leptum) || id:ebi-a-GCST90027787	0.00289642	22.4718
rs79201749	G	A	-0.246343	0.0531684	3.6e-06	Gut microbiota abundance (k_Bacteria.p_Firmicutes.c_Clostridia.o_Clostridiales.f_Clostridiaceae.g_Clostridium.s_Clostridium_leptum) || id:ebi-a-GCST90027787	0.00276657	21.4615
rs9356977	C	A	0.138489	0.0299489	3.76e-06	Gut microbiota abundance (k_Bacteria.p_Firmicutes.c_Clostridia.o_Clostridiales.f_Clostridiaceae.g_Clostridium.s_Clostridium_leptum) || id:ebi-a-GCST90027787	0.00275576	21.3775
rs7073292	A	G	0.148601	0.0308155	1.42e-06	Gut microbiota abundance (k_Bacteria.p_Firmicutes.c_Clostridia.o_Clostridiales.f_Clostridiaceae.g_Clostridium.s_Clostridium_leptum) || id:ebi-a-GCST90027787	0.00299622	23.2484
rs11858399	C	T	-0.189446	0.0397457	1.87e-06	Gut microbiota abundance (k_Bacteria.p_Firmicutes.c_Clostridia.o_Clostridiales.f_Clostridiaceae.g_Clostridium.s_Clostridium_leptum) || id:ebi-a-GCST90027787	0.00292744	22.7132
rs13061928	A	G	-0.17875	0.0393115	5.44e-06	Gut microbiota abundance (k_Bacteria.p_Firmicutes.c_Clostridia.o_Clostridiales.f_Clostridiales_noname.g_Flavonifractor.s_Flavonifractor_plautii) || id:ebi-a-GCST90027788	0.0026648	20.67
rs9848037	A	G	0.149789	0.0333494	7.07e-06	Gut microbiota abundance (k_Bacteria.p_Firmicutes.c_Clostridia.o_Clostridiales.f_Clostridiales_noname.g_Flavonifractor.s_Flavonifractor_plautii) || id:ebi-a-GCST90027788	0.0026003	20.1684
rs77544959	G	A	-0.149358	0.0329458	5.8e-06	Gut microbiota abundance (k_Bacteria.p_Firmicutes.c_Clostridia.o_Clostridiales.f_Clostridiales_noname.g_Flavonifractor.s_Flavonifractor_plautii) || id:ebi-a-GCST90027788	0.00264897	20.5468
rs1872436	C	T	-0.181533	0.0369281	8.84e-07	Gut microbiota abundance (k_Bacteria.p_Firmicutes.c_Clostridia.o_Clostridiales.f_Clostridiales_noname.g_Flavonifractor.s_Flavonifractor_plautii) || id:ebi-a-GCST90027788	0.00311325	24.1593
rs9513795	C	T	0.159167	0.0358491	9e-06	Gut microbiota abundance (k_Bacteria.p_Firmicutes.c_Clostridia.o_Clostridiales.f_Clostridiales_noname.g_Flavonifractor.s_Flavonifractor_plautii) || id:ebi-a-GCST90027788	0.00254106	19.7078
rs5768347	T	G	-0.1688	0.0378678	8.29e-06	Gut microbiota abundance (k_Bacteria.p_Firmicutes.c_Clostridia.o_Clostridiales.f_Clostridiales_noname.g_Flavonifractor.s_Flavonifractor_plautii) || id:ebi-a-GCST90027788	0.00256131	19.8652
rs74412941	A	C	-0.225163	0.0506251	8.68e-06	Gut microbiota abundance (k_Bacteria.p_Firmicutes.c_Clostridia.o_Clostridiales.f_Clostridiales_noname.g_Pseudoflavonifractor.s_Pseudoflavonifractor_capillosus) || id:ebi-a-GCST90027789	0.00254991	19.7765
rs6761789	T	G	0.2182	0.0489312	8.22e-06	Gut microbiota abundance (k_Bacteria.p_Firmicutes.c_Clostridia.o_Clostridiales.f_Clostridiales_noname.g_Pseudoflavonifractor.s_Pseudoflavonifractor_capillosus) || id:ebi-a-GCST90027789	0.00256327	19.8804
rs4352232	C	G	-0.128058	0.0266047	1.48e-06	Gut microbiota abundance (k_Bacteria.p_Firmicutes.c_Clostridia.o_Clostridiales.f_Clostridiales_noname.g_Pseudoflavonifractor.s_Pseudoflavonifractor_capillosus) || id:ebi-a-GCST90027789	0.00298517	23.1624
rs6778836	T	A	-0.126056	0.0266972	2.34e-06	Gut microbiota abundance (k_Bacteria.p_Firmicutes.c_Clostridia.o_Clostridiales.f_Clostridiales_noname.g_Pseudoflavonifractor.s_Pseudoflavonifractor_capillosus) || id:ebi-a-GCST90027789	0.00287288	22.2886
rs75202637	A	G	0.263588	0.0579255	5.35e-06	Gut microbiota abundance (k_Bacteria.p_Firmicutes.c_Clostridia.o_Clostridiales.f_Clostridiales_noname.g_Pseudoflavonifractor.s_Pseudoflavonifractor_capillosus) || id:ebi-a-GCST90027789	0.00266884	20.7014
rs1182140	A	G	-0.140145	0.0309654	6.01e-06	Gut microbiota abundance (k_Bacteria.p_Firmicutes.c_Clostridia.o_Clostridiales.f_Clostridiales_noname.g_Pseudoflavonifractor.s_Pseudoflavonifractor_capillosus) || id:ebi-a-GCST90027789	0.00264013	20.4781
rs7790846	A	G	-0.121291	0.0266576	5.37e-06	Gut microbiota abundance (k_Bacteria.p_Firmicutes.c_Clostridia.o_Clostridiales.f_Clostridiales_noname.g_Pseudoflavonifractor.s_Pseudoflavonifractor_capillosus) || id:ebi-a-GCST90027789	0.00266825	20.6968
rs10236678	G	A	0.134283	0.0280654	1.71e-06	Gut microbiota abundance (k_Bacteria.p_Firmicutes.c_Clostridia.o_Clostridiales.f_Clostridiales_noname.g_Pseudoflavonifractor.s_Pseudoflavonifractor_capillosus) || id:ebi-a-GCST90027789	0.00294977	22.8869
rs4424244	T	C	0.121481	0.0253566	1.66e-06	Gut microbiota abundance (k_Bacteria.p_Firmicutes.c_Clostridia.o_Clostridiales.f_Clostridiales_noname.g_Pseudoflavonifractor.s_Pseudoflavonifractor_capillosus) || id:ebi-a-GCST90027789	0.00295746	22.9468
rs7990301	C	T	0.110327	0.0237438	3.38e-06	Gut microbiota abundance (k_Bacteria.p_Firmicutes.c_Clostridia.o_Clostridiales.f_Clostridiales_noname.g_Pseudoflavonifractor.s_Pseudoflavonifractor_capillosus) || id:ebi-a-GCST90027789	0.00278243	21.5849
rs11074766	C	T	0.130159	0.0284269	4.68e-06	Gut microbiota abundance (k_Bacteria.p_Firmicutes.c_Clostridia.o_Clostridiales.f_Clostridiales_noname.g_Pseudoflavonifractor.s_Pseudoflavonifractor_capillosus) || id:ebi-a-GCST90027789	0.002702	20.9593
rs10927575	G	C	0.120728	0.0267334	6.3e-06	Gut microbiota abundance (k_Bacteria.p_Firmicutes.c_Clostridia.o_Clostridiales.f_Eubacteriaceae.g_Eubacterium.s_Eubacterium_eligens) || id:ebi-a-GCST90027790	0.00262867	20.389
rs12123157	G	T	-0.19937	0.0438513	5.45e-06	Gut microbiota abundance (k_Bacteria.p_Firmicutes.c_Clostridia.o_Clostridiales.f_Eubacteriaceae.g_Eubacterium.s_Eubacterium_eligens) || id:ebi-a-GCST90027790	0.0026642	20.6653
rs11678514	T	C	-0.101888	0.0212403	1.61e-06	Gut microbiota abundance (k_Bacteria.p_Firmicutes.c_Clostridia.o_Clostridiales.f_Eubacteriaceae.g_Eubacterium.s_Eubacterium_eligens) || id:ebi-a-GCST90027790	0.00296488	23.0045
rs77362317	T	G	0.162865	0.0337338	1.38e-06	Gut microbiota abundance (k_Bacteria.p_Firmicutes.c_Clostridia.o_Clostridiales.f_Eubacteriaceae.g_Eubacterium.s_Eubacterium_eligens) || id:ebi-a-GCST90027790	0.00300324	23.303
rs13060820	C	T	-0.165915	0.0361856	4.54e-06	Gut microbiota abundance (k_Bacteria.p_Firmicutes.c_Clostridia.o_Clostridiales.f_Eubacteriaceae.g_Eubacterium.s_Eubacterium_eligens) || id:ebi-a-GCST90027790	0.00270952	21.0178
rs56105508	G	C	0.120423	0.0269748	8.03e-06	Gut microbiota abundance (k_Bacteria.p_Firmicutes.c_Clostridia.o_Clostridiales.f_Eubacteriaceae.g_Eubacterium.s_Eubacterium_eligens) || id:ebi-a-GCST90027790	0.00256895	19.9246
rs11933020	T	C	0.103443	0.0203323	3.63e-07	Gut microbiota abundance (k_Bacteria.p_Firmicutes.c_Clostridia.o_Clostridiales.f_Eubacteriaceae.g_Eubacterium.s_Eubacterium_eligens) || id:ebi-a-GCST90027790	0.00333388	25.8772
rs79969063	A	C	-0.160806	0.0359854	7.87e-06	Gut microbiota abundance (k_Bacteria.p_Firmicutes.c_Clostridia.o_Clostridiales.f_Eubacteriaceae.g_Eubacterium.s_Eubacterium_eligens) || id:ebi-a-GCST90027790	0.00257397	19.9636
rs6922056	T	G	0.112878	0.0222686	4e-07	Gut microbiota abundance (k_Bacteria.p_Firmicutes.c_Clostridia.o_Clostridiales.f_Eubacteriaceae.g_Eubacterium.s_Eubacterium_eligens) || id:ebi-a-GCST90027790	0.00330951	25.6874
rs396720	C	T	0.0884819	0.0197847	7.74e-06	Gut microbiota abundance (k_Bacteria.p_Firmicutes.c_Clostridia.o_Clostridiales.f_Eubacteriaceae.g_Eubacterium.s_Eubacterium_eligens) || id:ebi-a-GCST90027790	0.0025781	19.9957
rs4268153	G	A	-0.132382	0.029659	8.06e-06	Gut microbiota abundance (k_Bacteria.p_Firmicutes.c_Clostridia.o_Clostridiales.f_Eubacteriaceae.g_Eubacterium.s_Eubacterium_eligens) || id:ebi-a-GCST90027790	0.00256803	19.9174
rs2184120	T	C	0.159484	0.0354557	6.86e-06	Gut microbiota abundance (k_Bacteria.p_Firmicutes.c_Clostridia.o_Clostridiales.f_Eubacteriaceae.g_Eubacterium.s_Eubacterium_eligens) || id:ebi-a-GCST90027790	0.00260795	20.2279
rs4775557	T	C	-0.18014	0.0387317	3.3e-06	Gut microbiota abundance (k_Bacteria.p_Firmicutes.c_Clostridia.o_Clostridiales.f_Eubacteriaceae.g_Eubacterium.s_Eubacterium_eligens) || id:ebi-a-GCST90027790	0.0027877	21.6259
rs2426807	T	C	-0.113657	0.0255081	8.36e-06	Gut microbiota abundance (k_Bacteria.p_Firmicutes.c_Clostridia.o_Clostridiales.f_Eubacteriaceae.g_Eubacterium.s_Eubacterium_eligens) || id:ebi-a-GCST90027790	0.00255914	19.8483
rs10014686	G	A	0.203012	0.0407635	6.35e-07	Gut microbiota abundance (k_Bacteria.p_Firmicutes.c_Clostridia.o_Clostridiales.f_Eubacteriaceae.g_Eubacterium.s_Eubacterium_hallii) || id:ebi-a-GCST90027791	0.00319508	24.7964
rs4692552	T	C	0.122241	0.0276396	9.75e-06	Gut microbiota abundance (k_Bacteria.p_Firmicutes.c_Clostridia.o_Clostridiales.f_Eubacteriaceae.g_Eubacterium.s_Eubacterium_hallii) || id:ebi-a-GCST90027791	0.00252142	19.555
rs62468608	A	C	0.172603	0.0376243	4.49e-06	Gut microbiota abundance (k_Bacteria.p_Firmicutes.c_Clostridia.o_Clostridiales.f_Eubacteriaceae.g_Eubacterium.s_Eubacterium_hallii) || id:ebi-a-GCST90027791	0.00271239	21.0401
rs1330325	T	A	0.108309	0.0241615	7.37e-06	Gut microbiota abundance (k_Bacteria.p_Firmicutes.c_Clostridia.o_Clostridiales.f_Eubacteriaceae.g_Eubacterium.s_Eubacterium_hallii) || id:ebi-a-GCST90027791	0.00259016	20.0895
rs2901343	C	T	-0.111962	0.0235768	2.05e-06	Gut microbiota abundance (k_Bacteria.p_Firmicutes.c_Clostridia.o_Clostridiales.f_Eubacteriaceae.g_Eubacterium.s_Eubacterium_hallii) || id:ebi-a-GCST90027791	0.00290589	22.5455
rs6487088	C	T	-0.144302	0.0309629	3.15e-06	Gut microbiota abundance (k_Bacteria.p_Firmicutes.c_Clostridia.o_Clostridiales.f_Eubacteriaceae.g_Eubacterium.s_Eubacterium_hallii) || id:ebi-a-GCST90027791	0.00279908	21.7145
rs10848037	T	C	-0.159119	0.0352394	6.32e-06	Gut microbiota abundance (k_Bacteria.p_Firmicutes.c_Clostridia.o_Clostridiales.f_Eubacteriaceae.g_Eubacterium.s_Eubacterium_hallii) || id:ebi-a-GCST90027791	0.00262794	20.3833
rs1952183	A	G	-0.10882	0.023893	5.25e-06	Gut microbiota abundance (k_Bacteria.p_Firmicutes.c_Clostridia.o_Clostridiales.f_Eubacteriaceae.g_Eubacterium.s_Eubacterium_hallii) || id:ebi-a-GCST90027791	0.00267353	20.7379
rs2871118	G	A	0.115938	0.0258467	7.27e-06	Gut microbiota abundance (k_Bacteria.p_Firmicutes.c_Clostridia.o_Clostridiales.f_Eubacteriaceae.g_Eubacterium.s_Eubacterium_hallii) || id:ebi-a-GCST90027791	0.00259349	20.1154
rs17749540	C	T	-0.180458	0.0357931	4.61e-07	Gut microbiota abundance (k_Bacteria.p_Firmicutes.c_Clostridia.o_Clostridiales.f_Eubacteriaceae.g_Eubacterium.s_Eubacterium_hallii) || id:ebi-a-GCST90027791	0.00327417	25.4121
rs73443336	A	G	-0.140422	0.029329	1.69e-06	Gut microbiota abundance (k_Bacteria.p_Firmicutes.c_Clostridia.o_Clostridiales.f_Eubacteriaceae.g_Eubacterium.s_Eubacterium_hallii) || id:ebi-a-GCST90027791	0.00295367	22.9173
rs9804152	T	C	-0.134336	0.0275221	1.06e-06	Gut microbiota abundance (k_Bacteria.p_Firmicutes.c_Clostridia.o_Clostridiales.f_Eubacteriaceae.g_Eubacterium.s_Eubacterium_ramulus) || id:ebi-a-GCST90027792	0.00306943	23.8182
rs6731499	A	G	-0.114822	0.0256509	7.59e-06	Gut microbiota abundance (k_Bacteria.p_Firmicutes.c_Clostridia.o_Clostridiales.f_Eubacteriaceae.g_Eubacterium.s_Eubacterium_ramulus) || id:ebi-a-GCST90027792	0.00258281	20.0324
rs12474753	C	T	0.243283	0.0527119	3.92e-06	Gut microbiota abundance (k_Bacteria.p_Firmicutes.c_Clostridia.o_Clostridiales.f_Eubacteriaceae.g_Eubacterium.s_Eubacterium_ramulus) || id:ebi-a-GCST90027792	0.00274526	21.2958
rs113157937	C	T	0.213265	0.0456803	3.03e-06	Gut microbiota abundance (k_Bacteria.p_Firmicutes.c_Clostridia.o_Clostridiales.f_Eubacteriaceae.g_Eubacterium.s_Eubacterium_ramulus) || id:ebi-a-GCST90027792	0.00280887	21.7906
rs2368038	A	T	0.13135	0.0293294	7.52e-06	Gut microbiota abundance (k_Bacteria.p_Firmicutes.c_Clostridia.o_Clostridiales.f_Eubacteriaceae.g_Eubacterium.s_Eubacterium_ramulus) || id:ebi-a-GCST90027792	0.00258524	20.0513
rs75578397	T	A	0.177351	0.0398192	8.43e-06	Gut microbiota abundance (k_Bacteria.p_Firmicutes.c_Clostridia.o_Clostridiales.f_Eubacteriaceae.g_Eubacterium.s_Eubacterium_ramulus) || id:ebi-a-GCST90027792	0.00255706	19.8322
rs10961097	C	T	-0.149816	0.0337994	9.31e-06	Gut microbiota abundance (k_Bacteria.p_Firmicutes.c_Clostridia.o_Clostridiales.f_Eubacteriaceae.g_Eubacterium.s_Eubacterium_ramulus) || id:ebi-a-GCST90027792	0.00253261	19.642
rs6590368	C	T	0.12484	0.0277199	6.68e-06	Gut microbiota abundance (k_Bacteria.p_Firmicutes.c_Clostridia.o_Clostridiales.f_Eubacteriaceae.g_Eubacterium.s_Eubacterium_ramulus) || id:ebi-a-GCST90027792	0.00261432	20.2774
rs10848471	C	A	0.144177	0.0306873	2.62e-06	Gut microbiota abundance (k_Bacteria.p_Firmicutes.c_Clostridia.o_Clostridiales.f_Eubacteriaceae.g_Eubacterium.s_Eubacterium_ramulus) || id:ebi-a-GCST90027792	0.00284452	22.068
rs12935244	A	C	-0.124334	0.0241866	2.74e-07	Gut microbiota abundance (k_Bacteria.p_Firmicutes.c_Clostridia.o_Clostridiales.f_Eubacteriaceae.g_Eubacterium.s_Eubacterium_ramulus) || id:ebi-a-GCST90027792	0.00340346	26.4191
rs6695790	T	G	-0.080517	0.0165939	1.22e-06	Gut microbiota abundance (k_Bacteria.p_Firmicutes.c_Clostridia.o_Clostridiales.f_Eubacteriaceae.g_Eubacterium.s_Eubacterium_rectale) || id:ebi-a-GCST90027793	0.0030334	23.5378
rs36042240	G	C	0.125081	0.0279507	7.64e-06	Gut microbiota abundance (k_Bacteria.p_Firmicutes.c_Clostridia.o_Clostridiales.f_Eubacteriaceae.g_Eubacterium.s_Eubacterium_rectale) || id:ebi-a-GCST90027793	0.00258135	20.021
rs72645666	G	A	0.079789	0.0177283	6.77e-06	Gut microbiota abundance (k_Bacteria.p_Firmicutes.c_Clostridia.o_Clostridiales.f_Eubacteriaceae.g_Eubacterium.s_Eubacterium_rectale) || id:ebi-a-GCST90027793	0.00261088	20.2507
rs2449527	G	A	0.0850013	0.0189826	7.54e-06	Gut microbiota abundance (k_Bacteria.p_Firmicutes.c_Clostridia.o_Clostridiales.f_Eubacteriaceae.g_Eubacterium.s_Eubacterium_rectale) || id:ebi-a-GCST90027793	0.00258456	20.046
rs1890115	G	T	0.11834	0.0258878	4.85e-06	Gut microbiota abundance (k_Bacteria.p_Firmicutes.c_Clostridia.o_Clostridiales.f_Eubacteriaceae.g_Eubacterium.s_Eubacterium_rectale) || id:ebi-a-GCST90027793	0.00269323	20.8911
rs4333970	G	A	0.0872277	0.018424	2.2e-06	Gut microbiota abundance (k_Bacteria.p_Firmicutes.c_Clostridia.o_Clostridiales.f_Eubacteriaceae.g_Eubacterium.s_Eubacterium_rectale) || id:ebi-a-GCST90027793	0.00288839	22.4093
rs1939678	A	G	0.0722317	0.0163446	9.9e-06	Gut microbiota abundance (k_Bacteria.p_Firmicutes.c_Clostridia.o_Clostridiales.f_Eubacteriaceae.g_Eubacterium.s_Eubacterium_rectale) || id:ebi-a-GCST90027793	0.00251758	19.5252
rs12807499	G	A	0.129032	0.0283876	5.48e-06	Gut microbiota abundance (k_Bacteria.p_Firmicutes.c_Clostridia.o_Clostridiales.f_Eubacteriaceae.g_Eubacterium.s_Eubacterium_rectale) || id:ebi-a-GCST90027793	0.00266287	20.655
rs1452438	A	G	-0.0811965	0.0179508	6.09e-06	Gut microbiota abundance (k_Bacteria.p_Firmicutes.c_Clostridia.o_Clostridiales.f_Eubacteriaceae.g_Eubacterium.s_Eubacterium_rectale) || id:ebi-a-GCST90027793	0.00263713	20.4548
rs1867204	C	G	0.0755096	0.0166075	5.45e-06	Gut microbiota abundance (k_Bacteria.p_Firmicutes.c_Clostridia.o_Clostridiales.f_Eubacteriaceae.g_Eubacterium.s_Eubacterium_rectale) || id:ebi-a-GCST90027793	0.00266446	20.6673
rs6021385	G	C	-0.0816426	0.0180696	6.24e-06	Gut microbiota abundance (k_Bacteria.p_Firmicutes.c_Clostridia.o_Clostridiales.f_Eubacteriaceae.g_Eubacterium.s_Eubacterium_rectale) || id:ebi-a-GCST90027793	0.00263126	20.4091
rs1358421	G	A	0.0902218	0.0197074	4.69e-06	Gut microbiota abundance (k_Bacteria.p_Firmicutes.c_Clostridia.o_Clostridiales.f_Eubacteriaceae.g_Eubacterium.s_Eubacterium_siraeum) || id:ebi-a-GCST90027794	0.00270123	20.9533
rs66806908	C	G	0.136893	0.03086	9.17e-06	Gut microbiota abundance (k_Bacteria.p_Firmicutes.c_Clostridia.o_Clostridiales.f_Eubacteriaceae.g_Eubacterium.s_Eubacterium_siraeum) || id:ebi-a-GCST90027794	0.00253652	19.6724
rs35239958	T	C	0.0892958	0.0199528	7.63e-06	Gut microbiota abundance (k_Bacteria.p_Firmicutes.c_Clostridia.o_Clostridiales.f_Eubacteriaceae.g_Eubacterium.s_Eubacterium_siraeum) || id:ebi-a-GCST90027794	0.00258168	20.0236
rs7665837	G	C	-0.0864051	0.0194917	9.3e-06	Gut microbiota abundance (k_Bacteria.p_Firmicutes.c_Clostridia.o_Clostridiales.f_Eubacteriaceae.g_Eubacterium.s_Eubacterium_siraeum) || id:ebi-a-GCST90027794	0.00253308	19.6457
rs28706788	G	A	0.0829043	0.0185813	8.13e-06	Gut microbiota abundance (k_Bacteria.p_Firmicutes.c_Clostridia.o_Clostridiales.f_Eubacteriaceae.g_Eubacterium.s_Eubacterium_siraeum) || id:ebi-a-GCST90027794	0.002566	19.9017
rs2906787	T	C	0.172041	0.0385918	8.27e-06	Gut microbiota abundance (k_Bacteria.p_Firmicutes.c_Clostridia.o_Clostridiales.f_Eubacteriaceae.g_Eubacterium.s_Eubacterium_siraeum) || id:ebi-a-GCST90027794	0.00256172	19.8683
rs2717881	T	A	0.165026	0.0370288	8.32e-06	Gut microbiota abundance (k_Bacteria.p_Firmicutes.c_Clostridia.o_Clostridiales.f_Eubacteriaceae.g_Eubacterium.s_Eubacterium_siraeum) || id:ebi-a-GCST90027794	0.00256026	19.857
rs11002091	T	C	0.0879087	0.0195012	6.55e-06	Gut microbiota abundance (k_Bacteria.p_Firmicutes.c_Clostridia.o_Clostridiales.f_Eubacteriaceae.g_Eubacterium.s_Eubacterium_siraeum) || id:ebi-a-GCST90027794	0.00261923	20.3156
rs9805811	A	G	-0.0971784	0.0208476	3.14e-06	Gut microbiota abundance (k_Bacteria.p_Firmicutes.c_Clostridia.o_Clostridiales.f_Eubacteriaceae.g_Eubacterium.s_Eubacterium_siraeum) || id:ebi-a-GCST90027794	0.00280015	21.7228
rs117632297	G	A	-0.172677	0.0388452	8.78e-06	Gut microbiota abundance (k_Bacteria.p_Firmicutes.c_Clostridia.o_Clostridiales.f_Eubacteriaceae.g_Eubacterium.s_Eubacterium_siraeum) || id:ebi-a-GCST90027794	0.00254717	19.7552
rs8050653	A	G	-0.085848	0.0193864	9.5e-06	Gut microbiota abundance (k_Bacteria.p_Firmicutes.c_Clostridia.o_Clostridiales.f_Eubacteriaceae.g_Eubacterium.s_Eubacterium_siraeum) || id:ebi-a-GCST90027794	0.00252777	19.6044
rs74413687	G	A	0.162183	0.0360487	6.83e-06	Gut microbiota abundance (k_Bacteria.p_Firmicutes.c_Clostridia.o_Clostridiales.f_Eubacteriaceae.g_Eubacterium.s_Eubacterium_siraeum) || id:ebi-a-GCST90027794	0.00260896	20.2357
rs2660277	T	G	-0.0930074	0.0188939	8.54e-07	Gut microbiota abundance (k_Bacteria.p_Firmicutes.c_Clostridia.o_Clostridiales.f_Eubacteriaceae.g_Eubacterium.s_Eubacterium_siraeum) || id:ebi-a-GCST90027794	0.0031218	24.2259
rs544964	A	G	-0.0849199	0.0189097	7.1e-06	Gut microbiota abundance (k_Bacteria.p_Firmicutes.c_Clostridia.o_Clostridiales.f_Eubacteriaceae.g_Eubacterium.s_Eubacterium_siraeum) || id:ebi-a-GCST90027794	0.0025995	20.1622
rs13040204	A	G	0.117823	0.0255187	3.89e-06	Gut microbiota abundance (k_Bacteria.p_Firmicutes.c_Clostridia.o_Clostridiales.f_Eubacteriaceae.g_Eubacterium.s_Eubacterium_siraeum) || id:ebi-a-GCST90027794	0.00274739	21.3123
rs12124525	C	T	-0.270616	0.0608933	8.83e-06	Gut microbiota abundance (k_Bacteria.p_Firmicutes.c_Clostridia.o_Clostridiales.f_Eubacteriaceae.g_Eubacterium.s_Eubacterium_ventriosum) || id:ebi-a-GCST90027795	0.00254585	19.7449
rs3815679	C	T	0.213453	0.0476669	7.53e-06	Gut microbiota abundance (k_Bacteria.p_Firmicutes.c_Clostridia.o_Clostridiales.f_Eubacteriaceae.g_Eubacterium.s_Eubacterium_ventriosum) || id:ebi-a-GCST90027795	0.00258475	20.0474
rs1011345	T	C	-0.23966	0.052948	6e-06	Gut microbiota abundance (k_Bacteria.p_Firmicutes.c_Clostridia.o_Clostridiales.f_Eubacteriaceae.g_Eubacterium.s_Eubacterium_ventriosum) || id:ebi-a-GCST90027795	0.00264067	20.4823
rs79951774	G	T	-0.300379	0.0657398	4.9e-06	Gut microbiota abundance (k_Bacteria.p_Firmicutes.c_Clostridia.o_Clostridiales.f_Eubacteriaceae.g_Eubacterium.s_Eubacterium_ventriosum) || id:ebi-a-GCST90027795	0.00269081	20.8723
rs73040331	T	C	0.264744	0.0550116	1.49e-06	Gut microbiota abundance (k_Bacteria.p_Firmicutes.c_Clostridia.o_Clostridiales.f_Eubacteriaceae.g_Eubacterium.s_Eubacterium_ventriosum) || id:ebi-a-GCST90027795	0.00298412	23.1543
rs10502943	A	C	-0.267815	0.0511794	1.67e-07	Gut microbiota abundance (k_Bacteria.p_Firmicutes.c_Clostridia.o_Clostridiales.f_Eubacteriaceae.g_Eubacterium.s_Eubacterium_ventriosum) || id:ebi-a-GCST90027795	0.00352628	27.3758
rs36122201	T	C	-0.105631	0.0198455	1.02e-07	Gut microbiota abundance (k_Bacteria.p_Firmicutes.c_Clostridia.o_Clostridiales.f_Lachnospiraceae.g_Blautia.s_Ruminococcus_obeum) || id:ebi-a-GCST90027840	0.0036479	28.3235
rs17066239	A	G	0.150135	0.0334175	7.03e-06	Gut microbiota abundance (k_Bacteria.p_Firmicutes.c_Clostridia.o_Clostridiales.f_Lachnospiraceae.g_Blautia.s_Ruminococcus_obeum) || id:ebi-a-GCST90027840	0.00260169	20.1792
rs6570332	C	T	-0.0874929	0.0196528	8.51e-06	Gut microbiota abundance (k_Bacteria.p_Firmicutes.c_Clostridia.o_Clostridiales.f_Lachnospiraceae.g_Blautia.s_Ruminococcus_obeum) || id:ebi-a-GCST90027840	0.0025548	19.8146
rs7793841	G	A	-0.0933565	0.019343	1.39e-06	Gut microbiota abundance (k_Bacteria.p_Firmicutes.c_Clostridia.o_Clostridiales.f_Lachnospiraceae.g_Blautia.s_Ruminococcus_obeum) || id:ebi-a-GCST90027840	0.00300129	23.2878
rs28802725	T	C	-0.0921239	0.0200213	4.2e-06	Gut microbiota abundance (k_Bacteria.p_Firmicutes.c_Clostridia.o_Clostridiales.f_Lachnospiraceae.g_Blautia.s_Ruminococcus_obeum) || id:ebi-a-GCST90027840	0.00272863	21.1664
rs17773250	T	C	-0.185004	0.0370825	6.07e-07	Gut microbiota abundance (k_Bacteria.p_Firmicutes.c_Clostridia.o_Clostridiales.f_Lachnospiraceae.g_Blautia.s_Ruminococcus_obeum) || id:ebi-a-GCST90027840	0.00320628	24.8835
rs1005544	C	G	0.161728	0.0296976	5.16e-08	Gut microbiota abundance (k_Bacteria.p_Firmicutes.c_Clostridia.o_Clostridiales.f_Lachnospiraceae.g_Blautia.s_Ruminococcus_obeum) || id:ebi-a-GCST90027840	0.00381802	29.6494
rs4761660	G	T	-0.179485	0.0377167	1.95e-06	Gut microbiota abundance (k_Bacteria.p_Firmicutes.c_Clostridia.o_Clostridiales.f_Lachnospiraceae.g_Blautia.s_Ruminococcus_obeum) || id:ebi-a-GCST90027840	0.00291804	22.64
rs12581302	T	G	-0.0966547	0.0217815	9.1e-06	Gut microbiota abundance (k_Bacteria.p_Firmicutes.c_Clostridia.o_Clostridiales.f_Lachnospiraceae.g_Blautia.s_Ruminococcus_obeum) || id:ebi-a-GCST90027840	0.00253827	19.686
rs183917849	C	G	0.194271	0.0422672	4.3e-06	Gut microbiota abundance (k_Bacteria.p_Firmicutes.c_Clostridia.o_Clostridiales.f_Lachnospiraceae.g_Blautia.s_Ruminococcus_obeum) || id:ebi-a-GCST90027840	0.00272268	21.1201
rs11072031	C	T	-0.148901	0.0319625	3.18e-06	Gut microbiota abundance (k_Bacteria.p_Firmicutes.c_Clostridia.o_Clostridiales.f_Lachnospiraceae.g_Blautia.s_Ruminococcus_obeum) || id:ebi-a-GCST90027840	0.00279685	21.6971
rs4445887	C	T	0.0933017	0.0195838	1.9e-06	Gut microbiota abundance (k_Bacteria.p_Firmicutes.c_Clostridia.o_Clostridiales.f_Lachnospiraceae.g_Blautia.s_Ruminococcus_obeum) || id:ebi-a-GCST90027840	0.00292472	22.692
rs708686	C	T	-0.100234	0.020876	1.58e-06	Gut microbiota abundance (k_Bacteria.p_Firmicutes.c_Clostridia.o_Clostridiales.f_Lachnospiraceae.g_Blautia.s_Ruminococcus_obeum) || id:ebi-a-GCST90027840	0.0029704	23.0475
rs11161562	C	G	-0.113617	0.0243498	3.07e-06	Gut microbiota abundance (k_Bacteria.p_Firmicutes.c_Clostridia.o_Clostridiales.f_Lachnospiraceae.g_Blautia.s_Ruminococcus_torques) || id:ebi-a-GCST90027841	0.00280574	21.7662
rs13109150	C	T	0.103254	0.0228214	6.06e-06	Gut microbiota abundance (k_Bacteria.p_Firmicutes.c_Clostridia.o_Clostridiales.f_Lachnospiraceae.g_Blautia.s_Ruminococcus_torques) || id:ebi-a-GCST90027841	0.00263848	20.4652
rs4457100	A	G	0.124402	0.0268351	3.56e-06	Gut microbiota abundance (k_Bacteria.p_Firmicutes.c_Clostridia.o_Clostridiales.f_Lachnospiraceae.g_Blautia.s_Ruminococcus_torques) || id:ebi-a-GCST90027841	0.00276959	21.485
rs17696544	A	G	-0.161229	0.0334158	1.4e-06	Gut microbiota abundance (k_Bacteria.p_Firmicutes.c_Clostridia.o_Clostridiales.f_Lachnospiraceae.g_Blautia.s_Ruminococcus_torques) || id:ebi-a-GCST90027841	0.0029995	23.274
rs61213519	A	T	-0.189805	0.0411906	4.07e-06	Gut microbiota abundance (k_Bacteria.p_Firmicutes.c_Clostridia.o_Clostridiales.f_Lachnospiraceae.g_Blautia.s_Ruminococcus_torques) || id:ebi-a-GCST90027841	0.00273653	21.2279
rs2229594	C	T	0.124754	0.0277787	7.09e-06	Gut microbiota abundance (k_Bacteria.p_Firmicutes.c_Clostridia.o_Clostridiales.f_Lachnospiraceae.g_Blautia.s_Ruminococcus_torques) || id:ebi-a-GCST90027841	0.00259972	20.1638
rs10832975	C	G	-0.112605	0.0220272	3.19e-07	Gut microbiota abundance (k_Bacteria.p_Firmicutes.c_Clostridia.o_Clostridiales.f_Lachnospiraceae.g_Blautia.s_Ruminococcus_torques) || id:ebi-a-GCST90027841	0.00336592	26.1267
rs775133	C	G	-0.100685	0.0219053	4.3e-06	Gut microbiota abundance (k_Bacteria.p_Firmicutes.c_Clostridia.o_Clostridiales.f_Lachnospiraceae.g_Blautia.s_Ruminococcus_torques) || id:ebi-a-GCST90027841	0.00272282	21.1212
rs111544141	A	T	0.433734	0.0876619	7.51e-07	Gut microbiota abundance (k_Bacteria.p_Firmicutes.c_Clostridia.o_Clostridiales.f_Lachnospiraceae.g_Butyrivibrio.s_Butyrivibrio_crossotus) || id:ebi-a-GCST90027842	0.00315373	24.4744
rs17709673	C	T	-0.184618	0.041545	8.84e-06	Gut microbiota abundance (k_Bacteria.p_Firmicutes.c_Clostridia.o_Clostridiales.f_Lachnospiraceae.g_Butyrivibrio.s_Butyrivibrio_crossotus) || id:ebi-a-GCST90027842	0.00254551	19.7423
rs114804117	A	T	0.4101	0.089318	4.4e-06	Gut microbiota abundance (k_Bacteria.p_Firmicutes.c_Clostridia.o_Clostridiales.f_Lachnospiraceae.g_Butyrivibrio.s_Butyrivibrio_crossotus) || id:ebi-a-GCST90027842	0.00271701	21.0761
rs9459627	C	T	-0.204583	0.041845	1.01e-06	Gut microbiota abundance (k_Bacteria.p_Firmicutes.c_Clostridia.o_Clostridiales.f_Lachnospiraceae.g_Butyrivibrio.s_Butyrivibrio_crossotus) || id:ebi-a-GCST90027842	0.00307953	23.8968
rs3807927	A	T	0.307966	0.0644421	1.76e-06	Gut microbiota abundance (k_Bacteria.p_Firmicutes.c_Clostridia.o_Clostridiales.f_Lachnospiraceae.g_Butyrivibrio.s_Butyrivibrio_crossotus) || id:ebi-a-GCST90027842	0.00294278	22.8325
rs1389373	G	T	0.383456	0.0867807	9.93e-06	Gut microbiota abundance (k_Bacteria.p_Firmicutes.c_Clostridia.o_Clostridiales.f_Lachnospiraceae.g_Butyrivibrio.s_Butyrivibrio_crossotus) || id:ebi-a-GCST90027842	0.00251688	19.5197
rs56347647	T	C	0.290928	0.0638107	5.13e-06	Gut microbiota abundance (k_Bacteria.p_Firmicutes.c_Clostridia.o_Clostridiales.f_Lachnospiraceae.g_Butyrivibrio.s_Butyrivibrio_crossotus) || id:ebi-a-GCST90027842	0.00267911	20.7813
rs4900029	T	A	0.182887	0.0377341	1.26e-06	Gut microbiota abundance (k_Bacteria.p_Firmicutes.c_Clostridia.o_Clostridiales.f_Lachnospiraceae.g_Butyrivibrio.s_Butyrivibrio_crossotus) || id:ebi-a-GCST90027842	0.00302658	23.4847
rs17692191	G	A	-0.228239	0.0499957	4.99e-06	Gut microbiota abundance (k_Bacteria.p_Firmicutes.c_Clostridia.o_Clostridiales.f_Lachnospiraceae.g_Butyrivibrio.s_Butyrivibrio_crossotus) || id:ebi-a-GCST90027842	0.00268607	20.8354
rs3935	C	A	0.187868	0.0418038	6.99e-06	Gut microbiota abundance (k_Bacteria.p_Firmicutes.c_Clostridia.o_Clostridiales.f_Lachnospiraceae.g_Butyrivibrio.s_Butyrivibrio_crossotus) || id:ebi-a-GCST90027842	0.00260324	20.1912
rs13055049	T	C	0.258895	0.0506748	3.24e-07	Gut microbiota abundance (k_Bacteria.p_Firmicutes.c_Clostridia.o_Clostridiales.f_Lachnospiraceae.g_Butyrivibrio.s_Butyrivibrio_crossotus) || id:ebi-a-GCST90027842	0.0033618	26.0946
rs3770472	T	C	0.114616	0.0248391	3.94e-06	Gut microbiota abundance (k_Bacteria.p_Firmicutes.c_Clostridia.o_Clostridiales.f_Lachnospiraceae.g_Coprococcus.s_Coprococcus_catus) || id:ebi-a-GCST90027843	0.00274408	21.2866
rs417265	A	G	-0.0985103	0.022244	9.48e-06	Gut microbiota abundance (k_Bacteria.p_Firmicutes.c_Clostridia.o_Clostridiales.f_Lachnospiraceae.g_Coprococcus.s_Coprococcus_catus) || id:ebi-a-GCST90027843	0.00252819	19.6076
rs341677	C	T	0.17942	0.0388421	3.85e-06	Gut microbiota abundance (k_Bacteria.p_Firmicutes.c_Clostridia.o_Clostridiales.f_Lachnospiraceae.g_Coprococcus.s_Coprococcus_catus) || id:ebi-a-GCST90027843	0.00274987	21.3316
rs10107806	G	T	0.115277	0.0259646	9.01e-06	Gut microbiota abundance (k_Bacteria.p_Firmicutes.c_Clostridia.o_Clostridiales.f_Lachnospiraceae.g_Coprococcus.s_Coprococcus_catus) || id:ebi-a-GCST90027843	0.0025409	19.7065
rs34169081	T	C	-0.170687	0.0372304	4.55e-06	Gut microbiota abundance (k_Bacteria.p_Firmicutes.c_Clostridia.o_Clostridiales.f_Lachnospiraceae.g_Coprococcus.s_Coprococcus_catus) || id:ebi-a-GCST90027843	0.00270894	21.0132
rs34679544	G	A	-0.222586	0.047478	2.76e-06	Gut microbiota abundance (k_Bacteria.p_Firmicutes.c_Clostridia.o_Clostridiales.f_Lachnospiraceae.g_Coprococcus.s_Coprococcus_catus) || id:ebi-a-GCST90027843	0.00283237	21.9735
rs2958003	T	C	-0.193797	0.043475	8.29e-06	Gut microbiota abundance (k_Bacteria.p_Firmicutes.c_Clostridia.o_Clostridiales.f_Lachnospiraceae.g_Coprococcus.s_Coprococcus_catus) || id:ebi-a-GCST90027843	0.00256137	19.8656
rs17106044	C	T	-0.130217	0.0274453	2.09e-06	Gut microbiota abundance (k_Bacteria.p_Firmicutes.c_Clostridia.o_Clostridiales.f_Lachnospiraceae.g_Coprococcus.s_Coprococcus_comes) || id:ebi-a-GCST90027844	0.00290074	22.5054
rs11889243	A	G	0.106704	0.0224718	2.05e-06	Gut microbiota abundance (k_Bacteria.p_Firmicutes.c_Clostridia.o_Clostridiales.f_Lachnospiraceae.g_Coprococcus.s_Coprococcus_comes) || id:ebi-a-GCST90027844	0.00290532	22.541
rs6772892	T	G	-0.103149	0.0199563	2.36e-07	Gut microbiota abundance (k_Bacteria.p_Firmicutes.c_Clostridia.o_Clostridiales.f_Lachnospiraceae.g_Coprococcus.s_Coprococcus_comes) || id:ebi-a-GCST90027844	0.00344068	26.709
rs6796475	T	C	-0.110194	0.0242923	5.73e-06	Gut microbiota abundance (k_Bacteria.p_Firmicutes.c_Clostridia.o_Clostridiales.f_Lachnospiraceae.g_Coprococcus.s_Coprococcus_comes) || id:ebi-a-GCST90027844	0.00265214	20.5715
rs116928170	T	C	0.134679	0.0287736	2.86e-06	Gut microbiota abundance (k_Bacteria.p_Firmicutes.c_Clostridia.o_Clostridiales.f_Lachnospiraceae.g_Coprococcus.s_Coprococcus_comes) || id:ebi-a-GCST90027844	0.00282329	21.9028
rs10987256	G	A	0.0927893	0.0198888	3.08e-06	Gut microbiota abundance (k_Bacteria.p_Firmicutes.c_Clostridia.o_Clostridiales.f_Lachnospiraceae.g_Coprococcus.s_Coprococcus_comes) || id:ebi-a-GCST90027844	0.00280498	21.7604
rs12872336	C	T	0.100709	0.0209255	1.49e-06	Gut microbiota abundance (k_Bacteria.p_Firmicutes.c_Clostridia.o_Clostridiales.f_Lachnospiraceae.g_Coprococcus.s_Coprococcus_comes) || id:ebi-a-GCST90027844	0.00298441	23.1565
rs12584973	C	G	0.0975005	0.0210789	3.74e-06	Gut microbiota abundance (k_Bacteria.p_Firmicutes.c_Clostridia.o_Clostridiales.f_Lachnospiraceae.g_Coprococcus.s_Coprococcus_comes) || id:ebi-a-GCST90027844	0.00275734	21.3897
rs17138993	C	T	0.152098	0.0313647	1.24e-06	Gut microbiota abundance (k_Bacteria.p_Firmicutes.c_Clostridia.o_Clostridiales.f_Lachnospiraceae.g_Coprococcus.s_Coprococcus_comes) || id:ebi-a-GCST90027844	0.00302983	23.51
rs148177109	C	T	-0.49518	0.10768	4.25e-06	Gut microbiota abundance (k_Bacteria.p_Firmicutes.c_Clostridia.o_Clostridiales.f_Lachnospiraceae.g_Coprococcus.s_Coprococcus_sp_ART55_1) || id:ebi-a-GCST90027845	0.00272547	21.1419
rs12329315	C	T	-0.209102	0.0459396	5.32e-06	Gut microbiota abundance (k_Bacteria.p_Firmicutes.c_Clostridia.o_Clostridiales.f_Lachnospiraceae.g_Coprococcus.s_Coprococcus_sp_ART55_1) || id:ebi-a-GCST90027845	0.00267025	20.7124
rs3801563	C	T	-0.406416	0.0860253	2.31e-06	Gut microbiota abundance (k_Bacteria.p_Firmicutes.c_Clostridia.o_Clostridiales.f_Lachnospiraceae.g_Coprococcus.s_Coprococcus_sp_ART55_1) || id:ebi-a-GCST90027845	0.00287614	22.314
rs35529952	C	T	0.281134	0.0597813	2.57e-06	Gut microbiota abundance (k_Bacteria.p_Firmicutes.c_Clostridia.o_Clostridiales.f_Lachnospiraceae.g_Coprococcus.s_Coprococcus_sp_ART55_1) || id:ebi-a-GCST90027845	0.00284989	22.1097
rs73146738	G	A	-0.124987	0.0263625	2.13e-06	Gut microbiota abundance (k_Bacteria.p_Firmicutes.c_Clostridia.o_Clostridiales.f_Lachnospiraceae.g_Dorea.s_Dorea_formicigenerans) || id:ebi-a-GCST90027846	0.00289646	22.4721
rs11631507	A	T	0.120767	0.0248711	1.2e-06	Gut microbiota abundance (k_Bacteria.p_Firmicutes.c_Clostridia.o_Clostridiales.f_Lachnospiraceae.g_Dorea.s_Dorea_formicigenerans) || id:ebi-a-GCST90027846	0.00303778	23.5719
rs17475926	T	C	0.0844804	0.0188358	7.29e-06	Gut microbiota abundance (k_Bacteria.p_Firmicutes.c_Clostridia.o_Clostridiales.f_Lachnospiraceae.g_Dorea.s_Dorea_longicatena) || id:ebi-a-GCST90027847	0.00259291	20.1109
rs6729788	T	G	-0.0851147	0.0189199	6.84e-06	Gut microbiota abundance (k_Bacteria.p_Firmicutes.c_Clostridia.o_Clostridiales.f_Lachnospiraceae.g_Dorea.s_Dorea_longicatena) || id:ebi-a-GCST90027847	0.0026086	20.2329
rs12499537	G	T	0.0907734	0.0200295	5.84e-06	Gut microbiota abundance (k_Bacteria.p_Firmicutes.c_Clostridia.o_Clostridiales.f_Lachnospiraceae.g_Dorea.s_Dorea_longicatena) || id:ebi-a-GCST90027847	0.00264726	20.5336
rs13106159	G	T	0.192771	0.0410252	2.62e-06	Gut microbiota abundance (k_Bacteria.p_Firmicutes.c_Clostridia.o_Clostridiales.f_Lachnospiraceae.g_Dorea.s_Dorea_longicatena) || id:ebi-a-GCST90027847	0.00284522	22.0734
rs9292972	C	G	0.149319	0.0315947	2.29e-06	Gut microbiota abundance (k_Bacteria.p_Firmicutes.c_Clostridia.o_Clostridiales.f_Lachnospiraceae.g_Dorea.s_Dorea_longicatena) || id:ebi-a-GCST90027847	0.0028782	22.33
rs2935621	C	T	-0.092281	0.0202945	5.44e-06	Gut microbiota abundance (k_Bacteria.p_Firmicutes.c_Clostridia.o_Clostridiales.f_Lachnospiraceae.g_Dorea.s_Dorea_longicatena) || id:ebi-a-GCST90027847	0.0026649	20.6707
rs11759411	C	T	-0.0854129	0.0189855	6.83e-06	Gut microbiota abundance (k_Bacteria.p_Firmicutes.c_Clostridia.o_Clostridiales.f_Lachnospiraceae.g_Dorea.s_Dorea_longicatena) || id:ebi-a-GCST90027847	0.00260879	20.2344
rs6957565	C	T	-0.0932584	0.0185033	4.65e-07	Gut microbiota abundance (k_Bacteria.p_Firmicutes.c_Clostridia.o_Clostridiales.f_Lachnospiraceae.g_Dorea.s_Dorea_longicatena) || id:ebi-a-GCST90027847	0.00327209	25.396
rs1562194	T	G	-0.0939228	0.0208763	6.83e-06	Gut microbiota abundance (k_Bacteria.p_Firmicutes.c_Clostridia.o_Clostridiales.f_Lachnospiraceae.g_Dorea.s_Dorea_longicatena) || id:ebi-a-GCST90027847	0.00260899	20.2359
rs11028061	T	C	-0.0907211	0.0198043	4.63e-06	Gut microbiota abundance (k_Bacteria.p_Firmicutes.c_Clostridia.o_Clostridiales.f_Lachnospiraceae.g_Dorea.s_Dorea_longicatena) || id:ebi-a-GCST90027847	0.00270454	20.979
rs8032562	C	T	0.0864317	0.0194986	9.31e-06	Gut microbiota abundance (k_Bacteria.p_Firmicutes.c_Clostridia.o_Clostridiales.f_Lachnospiraceae.g_Dorea.s_Dorea_longicatena) || id:ebi-a-GCST90027847	0.00253285	19.6439
rs73883469	A	T	0.206224	0.0415054	6.74e-07	Gut microbiota abundance (k_Bacteria.p_Firmicutes.c_Clostridia.o_Clostridiales.f_Lachnospiraceae.g_Dorea.s_Dorea_unclassified) || id:ebi-a-GCST90027848	0.00318022	24.6807
rs1163447	C	A	-0.290113	0.0630046	4.13e-06	Gut microbiota abundance (k_Bacteria.p_Firmicutes.c_Clostridia.o_Clostridiales.f_Lachnospiraceae.g_Dorea.s_Dorea_unclassified) || id:ebi-a-GCST90027848	0.00273258	21.1972
rs112541720	C	T	0.218002	0.0427334	3.37e-07	Gut microbiota abundance (k_Bacteria.p_Firmicutes.c_Clostridia.o_Clostridiales.f_Lachnospiraceae.g_Dorea.s_Dorea_unclassified) || id:ebi-a-GCST90027848	0.00335196	26.018
rs13203138	A	C	-0.237483	0.0511397	3.42e-06	Gut microbiota abundance (k_Bacteria.p_Firmicutes.c_Clostridia.o_Clostridiales.f_Lachnospiraceae.g_Dorea.s_Dorea_unclassified) || id:ebi-a-GCST90027848	0.00277915	21.5594
rs113902057	G	A	0.299015	0.0648057	3.95e-06	Gut microbiota abundance (k_Bacteria.p_Firmicutes.c_Clostridia.o_Clostridiales.f_Lachnospiraceae.g_Dorea.s_Dorea_unclassified) || id:ebi-a-GCST90027848	0.00274371	21.2837
rs3107045	A	G	0.287782	0.0649437	9.37e-06	Gut microbiota abundance (k_Bacteria.p_Firmicutes.c_Clostridia.o_Clostridiales.f_Lachnospiraceae.g_Dorea.s_Dorea_unclassified) || id:ebi-a-GCST90027848	0.00253118	19.6309
rs11592751	C	T	0.144671	0.0313611	3.97e-06	Gut microbiota abundance (k_Bacteria.p_Firmicutes.c_Clostridia.o_Clostridiales.f_Lachnospiraceae.g_Dorea.s_Dorea_unclassified) || id:ebi-a-GCST90027848	0.00274258	21.2749
rs4633561	C	T	0.150745	0.0320751	2.6e-06	Gut microbiota abundance (k_Bacteria.p_Firmicutes.c_Clostridia.o_Clostridiales.f_Lachnospiraceae.g_Dorea.s_Dorea_unclassified) || id:ebi-a-GCST90027848	0.00284632	22.082
rs10141037	G	C	0.159772	0.034655	4.02e-06	Gut microbiota abundance (k_Bacteria.p_Firmicutes.c_Clostridia.o_Clostridiales.f_Lachnospiraceae.g_Dorea.s_Dorea_unclassified) || id:ebi-a-GCST90027848	0.00273936	21.2499
rs6564810	C	A	0.141282	0.0313588	6.63e-06	Gut microbiota abundance (k_Bacteria.p_Firmicutes.c_Clostridia.o_Clostridiales.f_Lachnospiraceae.g_Dorea.s_Dorea_unclassified) || id:ebi-a-GCST90027848	0.00261631	20.2928
rs62221575	G	A	0.36411	0.0669086	5.27e-08	Gut microbiota abundance (k_Bacteria.p_Firmicutes.c_Clostridia.o_Clostridiales.f_Lachnospiraceae.g_Dorea.s_Dorea_unclassified) || id:ebi-a-GCST90027848	0.00381253	29.6066
rs76321722	G	C	-0.351432	0.0792027	9.12e-06	Gut microbiota abundance (k_Bacteria.p_Firmicutes.c_Clostridia.o_Clostridiales.f_Lachnospiraceae.g_Lachnospiraceae_noname.s_Lachnospiraceae_bacterium_1_1_57FAA) || id:ebi-a-GCST90027849	0.00253788	19.683
rs74322752	T	G	0.594016	0.132896	7.83e-06	Gut microbiota abundance (k_Bacteria.p_Firmicutes.c_Clostridia.o_Clostridiales.f_Lachnospiraceae.g_Lachnospiraceae_noname.s_Lachnospiraceae_bacterium_1_1_57FAA) || id:ebi-a-GCST90027849	0.00257528	19.9738
rs4494791	T	C	-0.123821	0.0275844	7.16e-06	Gut microbiota abundance (k_Bacteria.p_Firmicutes.c_Clostridia.o_Clostridiales.f_Lachnospiraceae.g_Lachnospiraceae_noname.s_Lachnospiraceae_bacterium_3_1_46FAA) || id:ebi-a-GCST90027850	0.00259719	20.1442
rs61945642	C	T	0.220687	0.049466	8.14e-06	Gut microbiota abundance (k_Bacteria.p_Firmicutes.c_Clostridia.o_Clostridiales.f_Lachnospiraceae.g_Lachnospiraceae_noname.s_Lachnospiraceae_bacterium_3_1_46FAA) || id:ebi-a-GCST90027850	0.00256564	19.8988
rs11058405	T	C	0.166736	0.0351824	2.15e-06	Gut microbiota abundance (k_Bacteria.p_Firmicutes.c_Clostridia.o_Clostridiales.f_Lachnospiraceae.g_Lachnospiraceae_noname.s_Lachnospiraceae_bacterium_3_1_46FAA) || id:ebi-a-GCST90027850	0.00289415	22.4541
rs7984826	A	G	-0.11973	0.026677	7.19e-06	Gut microbiota abundance (k_Bacteria.p_Firmicutes.c_Clostridia.o_Clostridiales.f_Lachnospiraceae.g_Lachnospiraceae_noname.s_Lachnospiraceae_bacterium_3_1_46FAA) || id:ebi-a-GCST90027850	0.00259641	20.1382
rs12047309	G	A	-0.357667	0.0808214	9.63e-06	Gut microbiota abundance (k_Bacteria.p_Firmicutes.c_Clostridia.o_Clostridiales.f_Lachnospiraceae.g_Lachnospiraceae_noname.s_Lachnospiraceae_bacterium_5_1_63FAA) || id:ebi-a-GCST90027851	0.00252452	19.5791
rs3935551	A	G	-0.215591	0.0460894	2.9e-06	Gut microbiota abundance (k_Bacteria.p_Firmicutes.c_Clostridia.o_Clostridiales.f_Lachnospiraceae.g_Lachnospiraceae_noname.s_Lachnospiraceae_bacterium_5_1_63FAA) || id:ebi-a-GCST90027851	0.00281971	21.8749
rs10785016	G	T	-0.196819	0.0443093	8.92e-06	Gut microbiota abundance (k_Bacteria.p_Firmicutes.c_Clostridia.o_Clostridiales.f_Lachnospiraceae.g_Lachnospiraceae_noname.s_Lachnospiraceae_bacterium_5_1_63FAA) || id:ebi-a-GCST90027851	0.00254337	19.7257
rs4341653	A	C	0.204243	0.046085	9.34e-06	Gut microbiota abundance (k_Bacteria.p_Firmicutes.c_Clostridia.o_Clostridiales.f_Lachnospiraceae.g_Lachnospiraceae_noname.s_Lachnospiraceae_bacterium_5_1_63FAA) || id:ebi-a-GCST90027851	0.00253189	19.6364
rs17661696	A	G	-0.248778	0.0559368	8.69e-06	Gut microbiota abundance (k_Bacteria.p_Firmicutes.c_Clostridia.o_Clostridiales.f_Lachnospiraceae.g_Lachnospiraceae_noname.s_Lachnospiraceae_bacterium_5_1_63FAA) || id:ebi-a-GCST90027851	0.00254971	19.775
rs147524453	A	G	0.312689	0.0690529	5.95e-06	Gut microbiota abundance (k_Bacteria.p_Firmicutes.c_Clostridia.o_Clostridiales.f_Lachnospiraceae.g_Lachnospiraceae_noname.s_Lachnospiraceae_bacterium_5_1_63FAA) || id:ebi-a-GCST90027851	0.00264292	20.4998
rs6757314	C	T	-0.12302	0.0230206	9.1e-08	Gut microbiota abundance (k_Bacteria.p_Firmicutes.c_Clostridia.o_Clostridiales.f_Lachnospiraceae.g_Lachnospiraceae_noname.s_Lachnospiraceae_bacterium_7_1_58FAA) || id:ebi-a-GCST90027852	0.00367697	28.55
rs116114211	A	G	0.15199	0.0339721	7.68e-06	Gut microbiota abundance (k_Bacteria.p_Firmicutes.c_Clostridia.o_Clostridiales.f_Lachnospiraceae.g_Lachnospiraceae_noname.s_Lachnospiraceae_bacterium_7_1_58FAA) || id:ebi-a-GCST90027852	0.00258009	20.0112
rs4691694	A	G	0.148085	0.032866	6.61e-06	Gut microbiota abundance (k_Bacteria.p_Firmicutes.c_Clostridia.o_Clostridiales.f_Lachnospiraceae.g_Lachnospiraceae_noname.s_Lachnospiraceae_bacterium_7_1_58FAA) || id:ebi-a-GCST90027852	0.00261675	20.2963
rs28640142	A	G	-0.0882115	0.0167762	1.46e-07	Gut microbiota abundance (k_Bacteria.p_Firmicutes.c_Clostridia.o_Clostridiales.f_Lachnospiraceae.g_Lachnospiraceae_noname.s_Lachnospiraceae_bacterium_7_1_58FAA) || id:ebi-a-GCST90027852	0.00356029	27.6408
rs2527213	C	A	0.140356	0.031139	6.56e-06	Gut microbiota abundance (k_Bacteria.p_Firmicutes.c_Clostridia.o_Clostridiales.f_Lachnospiraceae.g_Lachnospiraceae_noname.s_Lachnospiraceae_bacterium_7_1_58FAA) || id:ebi-a-GCST90027852	0.0026187	20.3114
rs66476925	G	C	-0.104325	0.0205402	3.79e-07	Gut microbiota abundance (k_Bacteria.p_Firmicutes.c_Clostridia.o_Clostridiales.f_Lachnospiraceae.g_Lachnospiraceae_noname.s_Lachnospiraceae_bacterium_7_1_58FAA) || id:ebi-a-GCST90027852	0.00332272	25.7902
rs77141557	C	A	0.117445	0.0243127	1.36e-06	Gut microbiota abundance (k_Bacteria.p_Firmicutes.c_Clostridia.o_Clostridiales.f_Lachnospiraceae.g_Lachnospiraceae_noname.s_Lachnospiraceae_bacterium_7_1_58FAA) || id:ebi-a-GCST90027852	0.00300653	23.3287
rs10773460	A	G	0.0969704	0.0199372	1.15e-06	Gut microbiota abundance (k_Bacteria.p_Firmicutes.c_Clostridia.o_Clostridiales.f_Lachnospiraceae.g_Lachnospiraceae_noname.s_Lachnospiraceae_bacterium_7_1_58FAA) || id:ebi-a-GCST90027852	0.00304786	23.6504
rs4300413	C	A	-0.0828953	0.0167473	7.43e-07	Gut microbiota abundance (k_Bacteria.p_Firmicutes.c_Clostridia.o_Clostridiales.f_Lachnospiraceae.g_Lachnospiraceae_noname.s_Lachnospiraceae_bacterium_7_1_58FAA) || id:ebi-a-GCST90027852	0.00315623	24.4939
rs12977498	A	G	0.0944185	0.0197285	1.7e-06	Gut microbiota abundance (k_Bacteria.p_Firmicutes.c_Clostridia.o_Clostridiales.f_Lachnospiraceae.g_Lachnospiraceae_noname.s_Lachnospiraceae_bacterium_7_1_58FAA) || id:ebi-a-GCST90027852	0.0029513	22.8989
rs139469000	C	T	0.0853365	0.0185864	4.4e-06	Gut microbiota abundance (k_Bacteria.p_Firmicutes.c_Clostridia.o_Clostridiales.f_Lachnospiraceae.g_Lachnospiraceae_noname.s_Lachnospiraceae_bacterium_7_1_58FAA) || id:ebi-a-GCST90027852	0.00271687	21.075
rs752704	T	C	-0.148743	0.0324489	4.56e-06	Gut microbiota abundance (k_Bacteria.p_Firmicutes.c_Clostridia.o_Clostridiales.f_Lachnospiraceae.g_Lachnospiraceae_noname.s_Lachnospiraceae_bacterium_8_1_57FAA) || id:ebi-a-GCST90027853	0.00270811	21.0068
rs4970837	G	T	-0.156474	0.0344	5.4e-06	Gut microbiota abundance (k_Bacteria.p_Firmicutes.c_Clostridia.o_Clostridiales.f_Lachnospiraceae.g_Lachnospiraceae_noname.s_Lachnospiraceae_bacterium_8_1_57FAA) || id:ebi-a-GCST90027853	0.00266673	20.685
rs11581135	C	A	-0.161679	0.035444	5.08e-06	Gut microbiota abundance (k_Bacteria.p_Firmicutes.c_Clostridia.o_Clostridiales.f_Lachnospiraceae.g_Lachnospiraceae_noname.s_Lachnospiraceae_bacterium_8_1_57FAA) || id:ebi-a-GCST90027853	0.0026818	20.8022
rs11127034	G	C	0.152524	0.0337479	6.2e-06	Gut microbiota abundance (k_Bacteria.p_Firmicutes.c_Clostridia.o_Clostridiales.f_Lachnospiraceae.g_Lachnospiraceae_noname.s_Lachnospiraceae_bacterium_8_1_57FAA) || id:ebi-a-GCST90027853	0.00263275	20.4207
rs16899159	C	A	-0.149747	0.0337004	8.85e-06	Gut microbiota abundance (k_Bacteria.p_Firmicutes.c_Clostridia.o_Clostridiales.f_Lachnospiraceae.g_Lachnospiraceae_noname.s_Lachnospiraceae_bacterium_8_1_57FAA) || id:ebi-a-GCST90027853	0.00254513	19.7394
rs140741191	T	C	-0.347812	0.0759706	4.69e-06	Gut microbiota abundance (k_Bacteria.p_Firmicutes.c_Clostridia.o_Clostridiales.f_Lachnospiraceae.g_Lachnospiraceae_noname.s_Lachnospiraceae_bacterium_8_1_57FAA) || id:ebi-a-GCST90027853	0.00270143	20.9549
rs78404253	G	A	0.283489	0.0613913	3.88e-06	Gut microbiota abundance (k_Bacteria.p_Firmicutes.c_Clostridia.o_Clostridiales.f_Lachnospiraceae.g_Lachnospiraceae_noname.s_Lachnospiraceae_bacterium_8_1_57FAA) || id:ebi-a-GCST90027853	0.00274812	21.318
rs4559153	C	T	0.175285	0.0370708	2.26e-06	Gut microbiota abundance (k_Bacteria.p_Firmicutes.c_Clostridia.o_Clostridiales.f_Lachnospiraceae.g_Lachnospiraceae_noname.s_Lachnospiraceae_bacterium_8_1_57FAA) || id:ebi-a-GCST90027853	0.002881	22.3518
rs3750889	C	T	-0.158479	0.0325016	1.08e-06	Gut microbiota abundance (k_Bacteria.p_Firmicutes.c_Clostridia.o_Clostridiales.f_Lachnospiraceae.g_Lachnospiraceae_noname.s_Lachnospiraceae_bacterium_8_1_57FAA) || id:ebi-a-GCST90027853	0.00306318	23.7696
rs76588436	T	A	0.309762	0.0681741	5.53e-06	Gut microbiota abundance (k_Bacteria.p_Firmicutes.c_Clostridia.o_Clostridiales.f_Lachnospiraceae.g_Lachnospiraceae_noname.s_Lachnospiraceae_bacterium_8_1_57FAA) || id:ebi-a-GCST90027853	0.00266092	20.6398
rs61854800	C	T	0.23618	0.0508065	3.34e-06	Gut microbiota abundance (k_Bacteria.p_Firmicutes.c_Clostridia.o_Clostridiales.f_Lachnospiraceae.g_Lachnospiraceae_noname.s_Lachnospiraceae_bacterium_8_1_57FAA) || id:ebi-a-GCST90027853	0.00278489	21.6041
rs61895387	A	T	-0.31575	0.0669609	2.41e-06	Gut microbiota abundance (k_Bacteria.p_Firmicutes.c_Clostridia.o_Clostridiales.f_Lachnospiraceae.g_Lachnospiraceae_noname.s_Lachnospiraceae_bacterium_8_1_57FAA) || id:ebi-a-GCST90027853	0.00286529	22.2296
rs11223731	G	A	-0.18607	0.0374824	6.9e-07	Gut microbiota abundance (k_Bacteria.p_Firmicutes.c_Clostridia.o_Clostridiales.f_Lachnospiraceae.g_Lachnospiraceae_noname.s_Lachnospiraceae_bacterium_8_1_57FAA) || id:ebi-a-GCST90027853	0.0031746	24.6369
rs1346173	G	A	0.156595	0.034581	5.94e-06	Gut microbiota abundance (k_Bacteria.p_Firmicutes.c_Clostridia.o_Clostridiales.f_Lachnospiraceae.g_Lachnospiraceae_noname.s_Lachnospiraceae_bacterium_8_1_57FAA) || id:ebi-a-GCST90027853	0.00264303	20.5007
rs28521978	G	A	0.1631	0.0362663	6.88e-06	Gut microbiota abundance (k_Bacteria.p_Firmicutes.c_Clostridia.o_Clostridiales.f_Lachnospiraceae.g_Lachnospiraceae_noname.s_Lachnospiraceae_bacterium_8_1_57FAA) || id:ebi-a-GCST90027853	0.00260699	20.2204
rs8089654	T	G	0.228586	0.0498372	4.5e-06	Gut microbiota abundance (k_Bacteria.p_Firmicutes.c_Clostridia.o_Clostridiales.f_Lachnospiraceae.g_Lachnospiraceae_noname.s_Lachnospiraceae_bacterium_8_1_57FAA) || id:ebi-a-GCST90027853	0.00271134	21.032
rs12986007	G	T	-0.296425	0.0653759	5.78e-06	Gut microbiota abundance (k_Bacteria.p_Firmicutes.c_Clostridia.o_Clostridiales.f_Lachnospiraceae.g_Lachnospiraceae_noname.s_Lachnospiraceae_bacterium_8_1_57FAA) || id:ebi-a-GCST90027853	0.0026498	20.5533
rs7590468	A	G	-0.0891075	0.0184003	1.28e-06	Gut microbiota abundance (k_Bacteria.p_Firmicutes.c_Clostridia.o_Clostridiales.f_Lachnospiraceae.g_Roseburia.s_Roseburia_hominis) || id:ebi-a-GCST90027854	0.00302159	23.4459
rs35004779	C	T	0.0807293	0.0175514	4.23e-06	Gut microbiota abundance (k_Bacteria.p_Firmicutes.c_Clostridia.o_Clostridiales.f_Lachnospiraceae.g_Roseburia.s_Roseburia_hominis) || id:ebi-a-GCST90027854	0.00272662	21.1508
rs7786467	C	A	-0.0968338	0.0216192	7.5e-06	Gut microbiota abundance (k_Bacteria.p_Firmicutes.c_Clostridia.o_Clostridiales.f_Lachnospiraceae.g_Roseburia.s_Roseburia_hominis) || id:ebi-a-GCST90027854	0.00258596	20.0568
rs215996	G	C	-0.11075	0.0240367	4.08e-06	Gut microbiota abundance (k_Bacteria.p_Firmicutes.c_Clostridia.o_Clostridiales.f_Lachnospiraceae.g_Roseburia.s_Roseburia_hominis) || id:ebi-a-GCST90027854	0.00273602	21.2239
rs2225380	A	C	-0.0894148	0.0188625	2.13e-06	Gut microbiota abundance (k_Bacteria.p_Firmicutes.c_Clostridia.o_Clostridiales.f_Lachnospiraceae.g_Roseburia.s_Roseburia_hominis) || id:ebi-a-GCST90027854	0.00289556	22.4651
rs722241	T	G	-0.103384	0.0220121	2.64e-06	Gut microbiota abundance (k_Bacteria.p_Firmicutes.c_Clostridia.o_Clostridiales.f_Lachnospiraceae.g_Roseburia.s_Roseburia_hominis) || id:ebi-a-GCST90027854	0.00284262	22.0532
rs854661	C	T	0.0827355	0.0171553	1.42e-06	Gut microbiota abundance (k_Bacteria.p_Firmicutes.c_Clostridia.o_Clostridiales.f_Lachnospiraceae.g_Roseburia.s_Roseburia_hominis) || id:ebi-a-GCST90027854	0.00299678	23.2528
rs2087796	T	C	0.109263	0.0234779	3.26e-06	Gut microbiota abundance (k_Bacteria.p_Firmicutes.c_Clostridia.o_Clostridiales.f_Lachnospiraceae.g_Roseburia.s_Roseburia_intestinalis) || id:ebi-a-GCST90027855	0.00279116	21.6529
rs72697383	C	A	0.13667	0.0279205	9.83e-07	Gut microbiota abundance (k_Bacteria.p_Firmicutes.c_Clostridia.o_Clostridiales.f_Lachnospiraceae.g_Roseburia.s_Roseburia_intestinalis) || id:ebi-a-GCST90027855	0.00308694	23.9545
rs778342	G	A	0.170187	0.036489	3.1e-06	Gut microbiota abundance (k_Bacteria.p_Firmicutes.c_Clostridia.o_Clostridiales.f_Lachnospiraceae.g_Roseburia.s_Roseburia_intestinalis) || id:ebi-a-GCST90027855	0.00280337	21.7479
rs4834490	T	C	-0.102556	0.0228527	7.2e-06	Gut microbiota abundance (k_Bacteria.p_Firmicutes.c_Clostridia.o_Clostridiales.f_Lachnospiraceae.g_Roseburia.s_Roseburia_intestinalis) || id:ebi-a-GCST90027855	0.00259591	20.1342
rs6871001	T	C	0.0891786	0.0195236	4.93e-06	Gut microbiota abundance (k_Bacteria.p_Firmicutes.c_Clostridia.o_Clostridiales.f_Lachnospiraceae.g_Roseburia.s_Roseburia_intestinalis) || id:ebi-a-GCST90027855	0.00268908	20.8588
rs76557325	A	G	-0.166509	0.0373612	8.32e-06	Gut microbiota abundance (k_Bacteria.p_Firmicutes.c_Clostridia.o_Clostridiales.f_Lachnospiraceae.g_Roseburia.s_Roseburia_intestinalis) || id:ebi-a-GCST90027855	0.00256031	19.8574
rs7112918	T	C	0.0890031	0.0198129	7.05e-06	Gut microbiota abundance (k_Bacteria.p_Firmicutes.c_Clostridia.o_Clostridiales.f_Lachnospiraceae.g_Roseburia.s_Roseburia_intestinalis) || id:ebi-a-GCST90027855	0.00260108	20.1745
rs8006559	A	G	-0.206063	0.0445341	3.71e-06	Gut microbiota abundance (k_Bacteria.p_Firmicutes.c_Clostridia.o_Clostridiales.f_Lachnospiraceae.g_Roseburia.s_Roseburia_intestinalis) || id:ebi-a-GCST90027855	0.00275922	21.4044
rs12592099	G	C	-0.0967904	0.0208836	3.57e-06	Gut microbiota abundance (k_Bacteria.p_Firmicutes.c_Clostridia.o_Clostridiales.f_Lachnospiraceae.g_Roseburia.s_Roseburia_intestinalis) || id:ebi-a-GCST90027855	0.00276835	21.4754
rs7630416	C	A	0.0958709	0.0197414	1.2e-06	Gut microbiota abundance (k_Bacteria.p_Firmicutes.c_Clostridia.o_Clostridiales.f_Lachnospiraceae.g_Roseburia.s_Roseburia_inulinivorans) || id:ebi-a-GCST90027856	0.00303856	23.5779
rs2273934	A	G	-0.167222	0.0367504	5.36e-06	Gut microbiota abundance (k_Bacteria.p_Firmicutes.c_Clostridia.o_Clostridiales.f_Lachnospiraceae.g_Roseburia.s_Roseburia_inulinivorans) || id:ebi-a-GCST90027856	0.00266854	20.6991
rs12418335	G	C	-0.0832976	0.0183744	5.81e-06	Gut microbiota abundance (k_Bacteria.p_Firmicutes.c_Clostridia.o_Clostridiales.f_Lachnospiraceae.g_Roseburia.s_Roseburia_inulinivorans) || id:ebi-a-GCST90027856	0.00264885	20.546
rs77776469	T	A	-0.193856	0.038383	4.41e-07	Gut microbiota abundance (k_Bacteria.p_Firmicutes.c_Clostridia.o_Clostridiales.f_Lachnospiraceae.g_Roseburia.s_Roseburia_inulinivorans) || id:ebi-a-GCST90027856	0.00328566	25.5017
rs76776955	G	C	-0.207417	0.0451065	4.26e-06	Gut microbiota abundance (k_Bacteria.p_Firmicutes.c_Clostridia.o_Clostridiales.f_Lachnospiraceae.g_Roseburia.s_Roseburia_unclassified) || id:ebi-a-GCST90027857	0.00272519	21.1397
rs2121787	A	G	0.228807	0.0510771	7.48e-06	Gut microbiota abundance (k_Bacteria.p_Firmicutes.c_Clostridia.o_Clostridiales.f_Lachnospiraceae.g_Roseburia.s_Roseburia_unclassified) || id:ebi-a-GCST90027857	0.00258662	20.062
rs57978465	G	A	0.223943	0.0505637	9.47e-06	Gut microbiota abundance (k_Bacteria.p_Firmicutes.c_Clostridia.o_Clostridiales.f_Lachnospiraceae.g_Roseburia.s_Roseburia_unclassified) || id:ebi-a-GCST90027857	0.00252854	19.6103
rs13127387	G	A	0.129909	0.0283014	4.43e-06	Gut microbiota abundance (k_Bacteria.p_Firmicutes.c_Clostridia.o_Clostridiales.f_Lachnospiraceae.g_Roseburia.s_Roseburia_unclassified) || id:ebi-a-GCST90027857	0.00271552	21.0645
rs17665612	C	G	0.17422	0.0379599	4.44e-06	Gut microbiota abundance (k_Bacteria.p_Firmicutes.c_Clostridia.o_Clostridiales.f_Lachnospiraceae.g_Roseburia.s_Roseburia_unclassified) || id:ebi-a-GCST90027857	0.00271479	21.0588
rs7720468	G	A	-0.165604	0.0374082	9.56e-06	Gut microbiota abundance (k_Bacteria.p_Firmicutes.c_Clostridia.o_Clostridiales.f_Lachnospiraceae.g_Roseburia.s_Roseburia_unclassified) || id:ebi-a-GCST90027857	0.00252628	19.5928
rs2568643	G	A	0.131633	0.0289862	5.59e-06	Gut microbiota abundance (k_Bacteria.p_Firmicutes.c_Clostridia.o_Clostridiales.f_Lachnospiraceae.g_Roseburia.s_Roseburia_unclassified) || id:ebi-a-GCST90027857	0.00265804	20.6174
rs894795	C	T	0.118869	0.0265788	7.74e-06	Gut microbiota abundance (k_Bacteria.p_Firmicutes.c_Clostridia.o_Clostridiales.f_Lachnospiraceae.g_Roseburia.s_Roseburia_unclassified) || id:ebi-a-GCST90027857	0.0025782	19.9965
rs4883997	C	G	0.203883	0.0459584	9.15e-06	Gut microbiota abundance (k_Bacteria.p_Firmicutes.c_Clostridia.o_Clostridiales.f_Lachnospiraceae.g_Roseburia.s_Roseburia_unclassified) || id:ebi-a-GCST90027857	0.00253688	19.6752
rs856250	A	G	0.177245	0.0399176	8.98e-06	Gut microbiota abundance (k_Bacteria.p_Firmicutes.c_Clostridia.o_Clostridiales.f_Lachnospiraceae.g_Roseburia.s_Roseburia_unclassified) || id:ebi-a-GCST90027857	0.00254147	19.7109
rs8013597	A	G	0.152996	0.030965	7.78e-07	Gut microbiota abundance (k_Bacteria.p_Firmicutes.c_Clostridia.o_Clostridiales.f_Lachnospiraceae.g_Roseburia.s_Roseburia_unclassified) || id:ebi-a-GCST90027857	0.003145	24.4065
rs62006238	C	T	0.274038	0.0534904	3.01e-07	Gut microbiota abundance (k_Bacteria.p_Firmicutes.c_Clostridia.o_Clostridiales.f_Lachnospiraceae.g_Roseburia.s_Roseburia_unclassified) || id:ebi-a-GCST90027857	0.00338042	26.2396
rs7217715	G	A	-0.138197	0.0309403	7.95e-06	Gut microbiota abundance (k_Bacteria.p_Firmicutes.c_Clostridia.o_Clostridiales.f_Lachnospiraceae.g_Roseburia.s_Roseburia_unclassified) || id:ebi-a-GCST90027857	0.00257159	19.9451
rs7289868	G	T	0.123249	0.0263401	2.88e-06	Gut microbiota abundance (k_Bacteria.p_Firmicutes.c_Clostridia.o_Clostridiales.f_Lachnospiraceae.g_Roseburia.s_Roseburia_unclassified) || id:ebi-a-GCST90027857	0.00282147	21.8887
rs56001939	T	C	-0.0790706	0.0170397	3.48e-06	Gut microbiota abundance (k_Bacteria.p_Firmicutes.c_Clostridia.o_Clostridiales.f_Oscillospiraceae.g_Oscillibacter.s_Oscillibacter_unclassified) || id:ebi-a-GCST90027796	0.00277505	21.5275
rs13119423	A	C	-0.110209	0.0239763	4.3e-06	Gut microbiota abundance (k_Bacteria.p_Firmicutes.c_Clostridia.o_Clostridiales.f_Oscillospiraceae.g_Oscillibacter.s_Oscillibacter_unclassified) || id:ebi-a-GCST90027796	0.00272306	21.1231
rs55682375	G	A	-0.15804	0.0351935	7.1e-06	Gut microbiota abundance (k_Bacteria.p_Firmicutes.c_Clostridia.o_Clostridiales.f_Oscillospiraceae.g_Oscillibacter.s_Oscillibacter_unclassified) || id:ebi-a-GCST90027796	0.00259926	20.1603
rs4495839	A	G	0.0923722	0.020591	7.26e-06	Gut microbiota abundance (k_Bacteria.p_Firmicutes.c_Clostridia.o_Clostridiales.f_Oscillospiraceae.g_Oscillibacter.s_Oscillibacter_unclassified) || id:ebi-a-GCST90027796	0.00259401	20.1194
rs10769221	G	A	0.140943	0.0272231	2.25e-07	Gut microbiota abundance (k_Bacteria.p_Firmicutes.c_Clostridia.o_Clostridiales.f_Oscillospiraceae.g_Oscillibacter.s_Oscillibacter_unclassified) || id:ebi-a-GCST90027796	0.00345208	26.7978
rs12446334	A	G	0.0930476	0.0200569	3.5e-06	Gut microbiota abundance (k_Bacteria.p_Firmicutes.c_Clostridia.o_Clostridiales.f_Oscillospiraceae.g_Oscillibacter.s_Oscillibacter_unclassified) || id:ebi-a-GCST90027796	0.00277363	21.5164
rs7255582	C	T	-0.0809638	0.0169151	1.7e-06	Gut microbiota abundance (k_Bacteria.p_Firmicutes.c_Clostridia.o_Clostridiales.f_Oscillospiraceae.g_Oscillibacter.s_Oscillibacter_unclassified) || id:ebi-a-GCST90027796	0.00295203	22.9045
rs34865636	A	T	-0.0825242	0.0176704	3.01e-06	Gut microbiota abundance (k_Bacteria.p_Firmicutes.c_Clostridia.o_Clostridiales.f_Oscillospiraceae.g_Oscillibacter.s_Oscillibacter_unclassified) || id:ebi-a-GCST90027796	0.00281073	21.8051
rs11087270	A	T	0.0886682	0.018516	1.68e-06	Gut microbiota abundance (k_Bacteria.p_Firmicutes.c_Clostridia.o_Clostridiales.f_Oscillospiraceae.g_Oscillibacter.s_Oscillibacter_unclassified) || id:ebi-a-GCST90027796	0.0029548	22.926
rs840787	C	G	-0.0765503	0.0167178	4.67e-06	Gut microbiota abundance (k_Bacteria.p_Firmicutes.c_Clostridia.o_Clostridiales.f_Ruminococcaceae.g_Faecalibacterium.s_Faecalibacterium_prausnitzii) || id:ebi-a-GCST90027797	0.00270229	20.9615
rs61798216	A	G	-0.129122	0.0264682	1.07e-06	Gut microbiota abundance (k_Bacteria.p_Firmicutes.c_Clostridia.o_Clostridiales.f_Ruminococcaceae.g_Faecalibacterium.s_Faecalibacterium_prausnitzii) || id:ebi-a-GCST90027797	0.00306612	23.7925
rs12197028	A	G	0.14457	0.0321715	7e-06	Gut microbiota abundance (k_Bacteria.p_Firmicutes.c_Clostridia.o_Clostridiales.f_Ruminococcaceae.g_Faecalibacterium.s_Faecalibacterium_prausnitzii) || id:ebi-a-GCST90027797	0.00260287	20.1884
rs10113323	A	G	0.0795663	0.0179591	9.41e-06	Gut microbiota abundance (k_Bacteria.p_Firmicutes.c_Clostridia.o_Clostridiales.f_Ruminococcaceae.g_Faecalibacterium.s_Faecalibacterium_prausnitzii) || id:ebi-a-GCST90027797	0.00253023	19.6235
rs12415307	A	G	-0.086919	0.018389	2.28e-06	Gut microbiota abundance (k_Bacteria.p_Firmicutes.c_Clostridia.o_Clostridiales.f_Ruminococcaceae.g_Faecalibacterium.s_Faecalibacterium_prausnitzii) || id:ebi-a-GCST90027797	0.00287894	22.3358
rs74949229	G	A	-0.139551	0.0283751	8.74e-07	Gut microbiota abundance (k_Bacteria.p_Firmicutes.c_Clostridia.o_Clostridiales.f_Ruminococcaceae.g_Faecalibacterium.s_Faecalibacterium_prausnitzii) || id:ebi-a-GCST90027797	0.00311607	24.1813
rs2107539	C	T	-0.0987778	0.0218485	6.15e-06	Gut microbiota abundance (k_Bacteria.p_Firmicutes.c_Clostridia.o_Clostridiales.f_Ruminococcaceae.g_Faecalibacterium.s_Faecalibacterium_prausnitzii) || id:ebi-a-GCST90027797	0.00263452	20.4345
rs3785822	G	A	0.0994099	0.021117	2.51e-06	Gut microbiota abundance (k_Bacteria.p_Firmicutes.c_Clostridia.o_Clostridiales.f_Ruminococcaceae.g_Faecalibacterium.s_Faecalibacterium_prausnitzii) || id:ebi-a-GCST90027797	0.00285578	22.1556
rs36720	T	C	-0.0794064	0.0176958	7.21e-06	Gut microbiota abundance (k_Bacteria.p_Firmicutes.c_Clostridia.o_Clostridiales.f_Ruminococcaceae.g_Faecalibacterium.s_Faecalibacterium_prausnitzii) || id:ebi-a-GCST90027797	0.00259545	20.1307
rs114446285	A	G	-0.200679	0.0433453	3.66e-06	Gut microbiota abundance (k_Bacteria.p_Firmicutes.c_Clostridia.o_Clostridiales.f_Ruminococcaceae.g_Ruminococcaceae_noname.s_Ruminococcaceae_bacterium_D16) || id:ebi-a-GCST90027798	0.00276242	21.4293
rs12621499	A	G	0.174708	0.0391872	8.26e-06	Gut microbiota abundance (k_Bacteria.p_Firmicutes.c_Clostridia.o_Clostridiales.f_Ruminococcaceae.g_Ruminococcaceae_noname.s_Ruminococcaceae_bacterium_D16) || id:ebi-a-GCST90027798	0.00256209	19.8712
rs570295	A	G	0.191415	0.0365822	1.67e-07	Gut microbiota abundance (k_Bacteria.p_Firmicutes.c_Clostridia.o_Clostridiales.f_Ruminococcaceae.g_Ruminococcaceae_noname.s_Ruminococcaceae_bacterium_D16) || id:ebi-a-GCST90027798	0.00352573	27.3716
rs3916427	T	C	-0.16395	0.0356699	4.3e-06	Gut microbiota abundance (k_Bacteria.p_Firmicutes.c_Clostridia.o_Clostridiales.f_Ruminococcaceae.g_Ruminococcaceae_noname.s_Ruminococcaceae_bacterium_D16) || id:ebi-a-GCST90027798	0.00272274	21.1206
rs9414689	C	G	0.205329	0.0455314	6.49e-06	Gut microbiota abundance (k_Bacteria.p_Firmicutes.c_Clostridia.o_Clostridiales.f_Ruminococcaceae.g_Ruminococcaceae_noname.s_Ruminococcaceae_bacterium_D16) || id:ebi-a-GCST90027798	0.00262126	20.3314
rs9508731	A	T	-0.326536	0.0687295	2.02e-06	Gut microbiota abundance (k_Bacteria.p_Firmicutes.c_Clostridia.o_Clostridiales.f_Ruminococcaceae.g_Ruminococcaceae_noname.s_Ruminococcaceae_bacterium_D16) || id:ebi-a-GCST90027798	0.00290859	22.5665
rs11626630	C	T	0.240822	0.0530639	5.67e-06	Gut microbiota abundance (k_Bacteria.p_Firmicutes.c_Clostridia.o_Clostridiales.f_Ruminococcaceae.g_Ruminococcaceae_noname.s_Ruminococcaceae_bacterium_D16) || id:ebi-a-GCST90027798	0.00265467	20.5912
rs4416113	G	A	0.326474	0.069477	2.61e-06	Gut microbiota abundance (k_Bacteria.p_Firmicutes.c_Clostridia.o_Clostridiales.f_Ruminococcaceae.g_Ruminococcaceae_noname.s_Ruminococcaceae_bacterium_D16) || id:ebi-a-GCST90027798	0.00284544	22.0751
rs4805013	A	T	0.168258	0.036767	4.73e-06	Gut microbiota abundance (k_Bacteria.p_Firmicutes.c_Clostridia.o_Clostridiales.f_Ruminococcaceae.g_Ruminococcaceae_noname.s_Ruminococcaceae_bacterium_D16) || id:ebi-a-GCST90027798	0.00269918	20.9374
rs4239490	T	C	0.234442	0.0505963	3.59e-06	Gut microbiota abundance (k_Bacteria.p_Firmicutes.c_Clostridia.o_Clostridiales.f_Ruminococcaceae.g_Ruminococcaceae_noname.s_Ruminococcaceae_bacterium_D16) || id:ebi-a-GCST90027798	0.00276695	21.4645
rs12041621	G	A	-0.128203	0.026118	9.17e-07	Gut microbiota abundance (k_Bacteria.p_Firmicutes.c_Clostridia.o_Clostridiales.f_Ruminococcaceae.g_Ruminococcus.s_Ruminococcus_bromii) || id:ebi-a-GCST90027799	0.00310411	24.0882
rs12131104	C	T	0.132729	0.0298653	8.82e-06	Gut microbiota abundance (k_Bacteria.p_Firmicutes.c_Clostridia.o_Clostridiales.f_Ruminococcaceae.g_Ruminococcus.s_Ruminococcus_bromii) || id:ebi-a-GCST90027799	0.00254602	19.7463
rs10864073	T	C	-0.136479	0.0306823	8.66e-06	Gut microbiota abundance (k_Bacteria.p_Firmicutes.c_Clostridia.o_Clostridiales.f_Ruminococcaceae.g_Ruminococcus.s_Ruminococcus_bromii) || id:ebi-a-GCST90027799	0.00255046	19.7808
rs34762184	G	A	-0.128822	0.0285418	6.38e-06	Gut microbiota abundance (k_Bacteria.p_Firmicutes.c_Clostridia.o_Clostridiales.f_Ruminococcaceae.g_Ruminococcus.s_Ruminococcus_bromii) || id:ebi-a-GCST90027799	0.00262571	20.366
rs9865704	G	A	-0.145045	0.0300178	1.35e-06	Gut microbiota abundance (k_Bacteria.p_Firmicutes.c_Clostridia.o_Clostridiales.f_Ruminococcaceae.g_Ruminococcus.s_Ruminococcus_bromii) || id:ebi-a-GCST90027799	0.00300823	23.3419
rs4884323	T	G	-0.0923593	0.0200047	3.9e-06	Gut microbiota abundance (k_Bacteria.p_Firmicutes.c_Clostridia.o_Clostridiales.f_Ruminococcaceae.g_Ruminococcus.s_Ruminococcus_bromii) || id:ebi-a-GCST90027799	0.0027471	21.3101
rs1884673	C	T	-0.149704	0.0301141	6.65e-07	Gut microbiota abundance (k_Bacteria.p_Firmicutes.c_Clostridia.o_Clostridiales.f_Ruminococcaceae.g_Ruminococcus.s_Ruminococcus_bromii) || id:ebi-a-GCST90027799	0.00318356	24.7067
rs4268390	A	G	0.260285	0.0570981	5.15e-06	Gut microbiota abundance (k_Bacteria.p_Firmicutes.c_Clostridia.o_Clostridiales.f_Ruminococcaceae.g_Ruminococcus.s_Ruminococcus_callidus) || id:ebi-a-GCST90027800	0.00267831	20.7751
rs1321631	A	G	-0.232995	0.0480959	1.27e-06	Gut microbiota abundance (k_Bacteria.p_Firmicutes.c_Clostridia.o_Clostridiales.f_Ruminococcaceae.g_Ruminococcus.s_Ruminococcus_callidus) || id:ebi-a-GCST90027800	0.00302366	23.462
rs35200886	G	A	-0.168061	0.0363491	3.77e-06	Gut microbiota abundance (k_Bacteria.p_Firmicutes.c_Clostridia.o_Clostridiales.f_Ruminococcaceae.g_Ruminococcus.s_Ruminococcus_callidus) || id:ebi-a-GCST90027800	0.00275499	21.3715
rs79207650	G	A	-0.266917	0.0588837	5.82e-06	Gut microbiota abundance (k_Bacteria.p_Firmicutes.c_Clostridia.o_Clostridiales.f_Ruminococcaceae.g_Ruminococcus.s_Ruminococcus_callidus) || id:ebi-a-GCST90027800	0.00264839	20.5423
rs12098699	A	G	-0.158097	0.0331076	1.79e-06	Gut microbiota abundance (k_Bacteria.p_Firmicutes.c_Clostridia.o_Clostridiales.f_Ruminococcaceae.g_Ruminococcus.s_Ruminococcus_callidus) || id:ebi-a-GCST90027800	0.00293823	22.7971
rs76021913	A	C	-0.279535	0.0611054	4.77e-06	Gut microbiota abundance (k_Bacteria.p_Firmicutes.c_Clostridia.o_Clostridiales.f_Ruminococcaceae.g_Ruminococcus.s_Ruminococcus_lactaris) || id:ebi-a-GCST90027801	0.00269719	20.9219
rs72698095	C	G	-0.147336	0.0328679	7.37e-06	Gut microbiota abundance (k_Bacteria.p_Firmicutes.c_Clostridia.o_Clostridiales.f_Ruminococcaceae.g_Ruminococcus.s_Ruminococcus_lactaris) || id:ebi-a-GCST90027801	0.00259011	20.0892
rs4245954	C	T	0.143728	0.0301532	1.87e-06	Gut microbiota abundance (k_Bacteria.p_Firmicutes.c_Clostridia.o_Clostridiales.f_Ruminococcaceae.g_Ruminococcus.s_Ruminococcus_lactaris) || id:ebi-a-GCST90027801	0.00292762	22.7145
rs1878735	C	A	-0.138437	0.0296275	2.97e-06	Gut microbiota abundance (k_Bacteria.p_Firmicutes.c_Clostridia.o_Clostridiales.f_Ruminococcaceae.g_Ruminococcus.s_Ruminococcus_lactaris) || id:ebi-a-GCST90027801	0.0028136	21.8274
rs7851638	A	G	0.203009	0.0421875	1.49e-06	Gut microbiota abundance (k_Bacteria.p_Firmicutes.c_Clostridia.o_Clostridiales.f_Ruminococcaceae.g_Ruminococcus.s_Ruminococcus_lactaris) || id:ebi-a-GCST90027801	0.00298357	23.15
rs495828	G	T	-0.12357	0.0273732	6.35e-06	Gut microbiota abundance (k_Bacteria.p_Firmicutes.c_Clostridia.o_Clostridiales.f_Ruminococcaceae.g_Ruminococcus.s_Ruminococcus_lactaris) || id:ebi-a-GCST90027801	0.00262666	20.3734
rs10858895	A	T	0.118385	0.0255307	3.54e-06	Gut microbiota abundance (k_Bacteria.p_Firmicutes.c_Clostridia.o_Clostridiales.f_Ruminococcaceae.g_Ruminococcus.s_Ruminococcus_lactaris) || id:ebi-a-GCST90027801	0.00277098	21.4959
rs7148318	G	A	-0.107625	0.0242863	9.36e-06	Gut microbiota abundance (k_Bacteria.p_Firmicutes.c_Clostridia.o_Clostridiales.f_Ruminococcaceae.g_Ruminococcus.s_Ruminococcus_lactaris) || id:ebi-a-GCST90027801	0.00253148	19.6332
rs12622085	A	G	0.0817846	0.0184818	9.64e-06	Gut microbiota abundance (k_Bacteria.p_Firmicutes.c_Clostridia.o_Clostridiales.f_Ruminococcaceae.g_Subdoligranulum.s_Subdoligranulum_unclassified) || id:ebi-a-GCST90027802	0.00252423	19.5768
rs1850270	C	T	-0.0957917	0.0213093	6.95e-06	Gut microbiota abundance (k_Bacteria.p_Firmicutes.c_Clostridia.o_Clostridiales.f_Ruminococcaceae.g_Subdoligranulum.s_Subdoligranulum_unclassified) || id:ebi-a-GCST90027802	0.00260469	20.2025
rs6830068	G	T	0.0894719	0.0199309	7.15e-06	Gut microbiota abundance (k_Bacteria.p_Firmicutes.c_Clostridia.o_Clostridiales.f_Ruminococcaceae.g_Subdoligranulum.s_Subdoligranulum_unclassified) || id:ebi-a-GCST90027802	0.00259753	20.1469
rs11726764	C	A	0.148769	0.0330195	6.62e-06	Gut microbiota abundance (k_Bacteria.p_Firmicutes.c_Clostridia.o_Clostridiales.f_Ruminococcaceae.g_Subdoligranulum.s_Subdoligranulum_unclassified) || id:ebi-a-GCST90027802	0.00261648	20.2942
rs123043	C	A	-0.0768331	0.0173477	9.47e-06	Gut microbiota abundance (k_Bacteria.p_Firmicutes.c_Clostridia.o_Clostridiales.f_Ruminococcaceae.g_Subdoligranulum.s_Subdoligranulum_unclassified) || id:ebi-a-GCST90027802	0.00252863	19.611
rs4721723	C	G	0.143047	0.030629	3.01e-06	Gut microbiota abundance (k_Bacteria.p_Firmicutes.c_Clostridia.o_Clostridiales.f_Ruminococcaceae.g_Subdoligranulum.s_Subdoligranulum_unclassified) || id:ebi-a-GCST90027802	0.00281087	21.8062
rs7000832	C	A	0.0840306	0.0173243	1.23e-06	Gut microbiota abundance (k_Bacteria.p_Firmicutes.c_Clostridia.o_Clostridiales.f_Ruminococcaceae.g_Subdoligranulum.s_Subdoligranulum_unclassified) || id:ebi-a-GCST90027802	0.00303121	23.5208
rs7104786	C	T	0.0940162	0.0186676	4.75e-07	Gut microbiota abundance (k_Bacteria.p_Firmicutes.c_Clostridia.o_Clostridiales.f_Ruminococcaceae.g_Subdoligranulum.s_Subdoligranulum_unclassified) || id:ebi-a-GCST90027802	0.00326722	25.3581
rs10836532	G	T	-0.0808891	0.0174398	3.51e-06	Gut microbiota abundance (k_Bacteria.p_Firmicutes.c_Clostridia.o_Clostridiales.f_Ruminococcaceae.g_Subdoligranulum.s_Subdoligranulum_unclassified) || id:ebi-a-GCST90027802	0.00277244	21.5072
rs2105601	T	C	0.158954	0.0350541	5.77e-06	Gut microbiota abundance (k_Bacteria.p_Firmicutes.c_Clostridia.o_Clostridiales.f_Ruminococcaceae.g_Subdoligranulum.s_Subdoligranulum_unclassified) || id:ebi-a-GCST90027802	0.00265023	20.5567
rs73044678	G	A	-0.170185	0.0370502	4.36e-06	Gut microbiota abundance (k_Bacteria.p_Firmicutes.c_Clostridia.o_Clostridiales.f_Ruminococcaceae.g_Subdoligranulum.s_Subdoligranulum_unclassified) || id:ebi-a-GCST90027802	0.00271926	21.0935
rs2317917	T	G	0.08051	0.0172368	3e-06	Gut microbiota abundance (k_Bacteria.p_Firmicutes.c_Clostridia.o_Clostridiales.f_Ruminococcaceae.g_Subdoligranulum.s_Subdoligranulum_unclassified) || id:ebi-a-GCST90027802	0.00281148	21.8109
rs72829932	A	G	0.0997103	0.0208487	1.73e-06	Gut microbiota abundance (k_Bacteria.p_Firmicutes.c_Clostridia.o_Clostridiales.f_Ruminococcaceae.g_Subdoligranulum.s_Subdoligranulum_unclassified) || id:ebi-a-GCST90027802	0.00294721	22.867
rs4816989	A	G	-0.0789203	0.0171547	4.21e-06	Gut microbiota abundance (k_Bacteria.p_Firmicutes.c_Clostridia.o_Clostridiales.f_Ruminococcaceae.g_Subdoligranulum.s_Subdoligranulum_unclassified) || id:ebi-a-GCST90027802	0.0027277	21.1592
rs2293361	T	C	0.322296	0.0669307	1.47e-06	Gut microbiota abundance (k_Bacteria.p_Firmicutes.c_Erysipelotrichia.o_Erysipelotrichales.f_Erysipelotrichaceae.g_Erysipelotrichaceae_noname.s_Eubacterium_biforme) || id:ebi-a-GCST90027803	0.00298766	23.1818
rs1978600	T	C	-0.32675	0.0734597	8.67e-06	Gut microbiota abundance (k_Bacteria.p_Firmicutes.c_Erysipelotrichia.o_Erysipelotrichales.f_Erysipelotrichaceae.g_Erysipelotrichaceae_noname.s_Eubacterium_biforme) || id:ebi-a-GCST90027803	0.00255032	19.7797
rs72891473	T	A	0.301887	0.0679083	8.77e-06	Gut microbiota abundance (k_Bacteria.p_Firmicutes.c_Erysipelotrichia.o_Erysipelotrichales.f_Erysipelotrichaceae.g_Erysipelotrichaceae_noname.s_Eubacterium_biforme) || id:ebi-a-GCST90027803	0.00254746	19.7574
rs720784	A	T	0.160764	0.0359436	7.73e-06	Gut microbiota abundance (k_Bacteria.p_Firmicutes.c_Erysipelotrichia.o_Erysipelotrichales.f_Erysipelotrichaceae.g_Erysipelotrichaceae_noname.s_Eubacterium_biforme) || id:ebi-a-GCST90027803	0.0025786	19.9996
rs11044047	A	C	-0.33248	0.0715079	3.33e-06	Gut microbiota abundance (k_Bacteria.p_Firmicutes.c_Erysipelotrichia.o_Erysipelotrichales.f_Erysipelotrichaceae.g_Erysipelotrichaceae_noname.s_Eubacterium_biforme) || id:ebi-a-GCST90027803	0.00278601	21.6128
rs9972236	C	T	0.204346	0.0435143	2.65e-06	Gut microbiota abundance (k_Bacteria.p_Firmicutes.c_Erysipelotrichia.o_Erysipelotrichales.f_Erysipelotrichaceae.g_Erysipelotrichaceae_noname.s_Eubacterium_biforme) || id:ebi-a-GCST90027803	0.00284187	22.0473
rs56702013	G	A	0.143437	0.0310823	3.94e-06	Gut microbiota abundance (k_Bacteria.p_Firmicutes.c_Erysipelotrichia.o_Erysipelotrichales.f_Erysipelotrichaceae.g_Erysipelotrichaceae_noname.s_Eubacterium_biforme) || id:ebi-a-GCST90027803	0.00274457	21.2904
rs79529135	T	G	0.186537	0.0418162	8.16e-06	Gut microbiota abundance (k_Bacteria.p_Firmicutes.c_Erysipelotrichia.o_Erysipelotrichales.f_Erysipelotrichaceae.g_Erysipelotrichaceae_noname.s_Eubacterium_biforme) || id:ebi-a-GCST90027803	0.00256506	19.8943
rs72661091	G	A	0.288519	0.0588297	9.38e-07	Gut microbiota abundance (k_Bacteria.p_Firmicutes.c_Erysipelotrichia.o_Erysipelotrichales.f_Erysipelotrichaceae.g_Holdemania.s_Holdemania_filiformis) || id:ebi-a-GCST90027804	0.0030987	24.046
rs77053869	A	G	-0.273887	0.0617996	9.34e-06	Gut microbiota abundance (k_Bacteria.p_Firmicutes.c_Erysipelotrichia.o_Erysipelotrichales.f_Erysipelotrichaceae.g_Holdemania.s_Holdemania_filiformis) || id:ebi-a-GCST90027804	0.00253187	19.6363
rs113638576	C	T	-0.215824	0.0477445	6.17e-06	Gut microbiota abundance (k_Bacteria.p_Firmicutes.c_Erysipelotrichia.o_Erysipelotrichales.f_Erysipelotrichaceae.g_Holdemania.s_Holdemania_filiformis) || id:ebi-a-GCST90027804	0.00263378	20.4287
rs28368536	G	C	-0.221532	0.0478625	3.68e-06	Gut microbiota abundance (k_Bacteria.p_Firmicutes.c_Erysipelotrichia.o_Erysipelotrichales.f_Erysipelotrichaceae.g_Holdemania.s_Holdemania_unclassified) || id:ebi-a-GCST90027805	0.00276091	21.4176
rs4868427	A	T	0.156136	0.0322777	1.32e-06	Gut microbiota abundance (k_Bacteria.p_Firmicutes.c_Erysipelotrichia.o_Erysipelotrichales.f_Erysipelotrichaceae.g_Holdemania.s_Holdemania_unclassified) || id:ebi-a-GCST90027805	0.00301482	23.3931
rs117158611	C	G	0.29794	0.0666812	7.89e-06	Gut microbiota abundance (k_Bacteria.p_Firmicutes.c_Erysipelotrichia.o_Erysipelotrichales.f_Erysipelotrichaceae.g_Holdemania.s_Holdemania_unclassified) || id:ebi-a-GCST90027805	0.00257338	19.959
rs746810	T	C	0.14337	0.0321356	8.14e-06	Gut microbiota abundance (k_Bacteria.p_Firmicutes.c_Erysipelotrichia.o_Erysipelotrichales.f_Erysipelotrichaceae.g_Holdemania.s_Holdemania_unclassified) || id:ebi-a-GCST90027805	0.00256566	19.899
rs10247831	A	G	0.133172	0.0300588	9.41e-06	Gut microbiota abundance (k_Bacteria.p_Firmicutes.c_Erysipelotrichia.o_Erysipelotrichales.f_Erysipelotrichaceae.g_Holdemania.s_Holdemania_unclassified) || id:ebi-a-GCST90027805	0.00253019	19.6232
rs67887362	A	C	0.204196	0.046059	9.28e-06	Gut microbiota abundance (k_Bacteria.p_Firmicutes.c_Erysipelotrichia.o_Erysipelotrichales.f_Erysipelotrichaceae.g_Holdemania.s_Holdemania_unclassified) || id:ebi-a-GCST90027805	0.00253358	19.6496
rs4922067	G	C	0.165669	0.0355918	3.24e-06	Gut microbiota abundance (k_Bacteria.p_Firmicutes.c_Erysipelotrichia.o_Erysipelotrichales.f_Erysipelotrichaceae.g_Holdemania.s_Holdemania_unclassified) || id:ebi-a-GCST90027805	0.00279216	21.6606
rs78014650	T	C	0.169601	0.0379537	7.87e-06	Gut microbiota abundance (k_Bacteria.p_Firmicutes.c_Erysipelotrichia.o_Erysipelotrichales.f_Erysipelotrichaceae.g_Holdemania.s_Holdemania_unclassified) || id:ebi-a-GCST90027805	0.00257395	19.9635
rs10123164	C	T	0.137606	0.0300273	4.59e-06	Gut microbiota abundance (k_Bacteria.p_Firmicutes.c_Erysipelotrichia.o_Erysipelotrichales.f_Erysipelotrichaceae.g_Holdemania.s_Holdemania_unclassified) || id:ebi-a-GCST90027805	0.00270668	20.9957
rs7169918	C	G	0.142093	0.0310251	4.65e-06	Gut microbiota abundance (k_Bacteria.p_Firmicutes.c_Erysipelotrichia.o_Erysipelotrichales.f_Erysipelotrichaceae.g_Holdemania.s_Holdemania_unclassified) || id:ebi-a-GCST90027805	0.00270343	20.9704
rs310007	T	C	0.216045	0.0485407	8.56e-06	Gut microbiota abundance (k_Bacteria.p_Firmicutes.c_Erysipelotrichia.o_Erysipelotrichales.f_Erysipelotrichaceae.g_Holdemania.s_Holdemania_unclassified) || id:ebi-a-GCST90027805	0.00255351	19.8045
rs67541505	A	G	0.177406	0.0398749	8.62e-06	Gut microbiota abundance (k_Bacteria.p_Firmicutes.c_Negativicutes.o_Selenomonadales.f_Acidaminococcaceae.g_Phascolarctobacterium.s_Phascolarctobacterium_succinatutens) || id:ebi-a-GCST90027806	0.00255152	19.7891
rs116643293	A	G	-0.329891	0.068787	1.62e-06	Gut microbiota abundance (k_Bacteria.p_Firmicutes.c_Negativicutes.o_Selenomonadales.f_Acidaminococcaceae.g_Phascolarctobacterium.s_Phascolarctobacterium_succinatutens) || id:ebi-a-GCST90027806	0.00296354	22.9941
rs74338790	A	G	0.252493	0.0552387	4.86e-06	Gut microbiota abundance (k_Bacteria.p_Firmicutes.c_Negativicutes.o_Selenomonadales.f_Acidaminococcaceae.g_Phascolarctobacterium.s_Phascolarctobacterium_succinatutens) || id:ebi-a-GCST90027806	0.00269285	20.8881
rs2395296	A	G	0.143303	0.0321743	8.43e-06	Gut microbiota abundance (k_Bacteria.p_Firmicutes.c_Negativicutes.o_Selenomonadales.f_Acidaminococcaceae.g_Phascolarctobacterium.s_Phascolarctobacterium_succinatutens) || id:ebi-a-GCST90027806	0.00255712	19.8326
rs3798491	T	A	-0.145465	0.0313046	3.37e-06	Gut microbiota abundance (k_Bacteria.p_Firmicutes.c_Negativicutes.o_Selenomonadales.f_Acidaminococcaceae.g_Phascolarctobacterium.s_Phascolarctobacterium_succinatutens) || id:ebi-a-GCST90027806	0.00278267	21.5868
rs9389726	T	C	-0.149627	0.0335651	8.28e-06	Gut microbiota abundance (k_Bacteria.p_Firmicutes.c_Negativicutes.o_Selenomonadales.f_Acidaminococcaceae.g_Phascolarctobacterium.s_Phascolarctobacterium_succinatutens) || id:ebi-a-GCST90027806	0.00256154	19.867
rs79825773	G	T	0.307706	0.0692042	8.73e-06	Gut microbiota abundance (k_Bacteria.p_Firmicutes.c_Negativicutes.o_Selenomonadales.f_Acidaminococcaceae.g_Phascolarctobacterium.s_Phascolarctobacterium_succinatutens) || id:ebi-a-GCST90027806	0.00254842	19.7649
rs12592302	A	T	0.225138	0.0467972	1.5e-06	Gut microbiota abundance (k_Bacteria.p_Firmicutes.c_Negativicutes.o_Selenomonadales.f_Acidaminococcaceae.g_Phascolarctobacterium.s_Phascolarctobacterium_succinatutens) || id:ebi-a-GCST90027806	0.00298217	23.1391
rs1355585	T	C	-0.141485	0.0302699	2.95e-06	Gut microbiota abundance (k_Bacteria.p_Firmicutes.c_Negativicutes.o_Selenomonadales.f_Acidaminococcaceae.g_Phascolarctobacterium.s_Phascolarctobacterium_succinatutens) || id:ebi-a-GCST90027806	0.00281544	21.8417
rs173961	G	A	-0.204526	0.0415104	8.35e-07	Gut microbiota abundance (k_Bacteria.p_Firmicutes.c_Negativicutes.o_Selenomonadales.f_Acidaminococcaceae.g_Phascolarctobacterium.s_Phascolarctobacterium_succinatutens) || id:ebi-a-GCST90027806	0.00312748	24.2701
rs4832418	G	A	-0.151171	0.0318897	2.13e-06	Gut microbiota abundance (k_Bacteria.p_Firmicutes.c_Negativicutes.o_Selenomonadales.f_Veillonellaceae.g_Dialister.s_Dialister_invisus) || id:ebi-a-GCST90027807	0.00289566	22.4659
rs72748807	T	C	0.196247	0.0444046	9.89e-06	Gut microbiota abundance (k_Bacteria.p_Firmicutes.c_Negativicutes.o_Selenomonadales.f_Veillonellaceae.g_Dialister.s_Dialister_invisus) || id:ebi-a-GCST90027807	0.00251783	19.5271
rs55976608	C	T	-0.257391	0.0554762	3.49e-06	Gut microbiota abundance (k_Bacteria.p_Firmicutes.c_Negativicutes.o_Selenomonadales.f_Veillonellaceae.g_Dialister.s_Dialister_invisus) || id:ebi-a-GCST90027807	0.0027742	21.5209
rs512089	A	C	0.137435	0.0302868	5.69e-06	Gut microbiota abundance (k_Bacteria.p_Firmicutes.c_Negativicutes.o_Selenomonadales.f_Veillonellaceae.g_Dialister.s_Dialister_invisus) || id:ebi-a-GCST90027807	0.00265402	20.5862
rs2499076	G	A	-0.188268	0.0419687	7.26e-06	Gut microbiota abundance (k_Bacteria.p_Firmicutes.c_Negativicutes.o_Selenomonadales.f_Veillonellaceae.g_Dialister.s_Dialister_invisus) || id:ebi-a-GCST90027807	0.00259385	20.1182
rs2965800	G	A	-0.139969	0.0284691	8.81e-07	Gut microbiota abundance (k_Bacteria.p_Firmicutes.c_Negativicutes.o_Selenomonadales.f_Veillonellaceae.g_Dialister.s_Dialister_invisus) || id:ebi-a-GCST90027807	0.0031141	24.166
rs12125472	G	A	-0.145337	0.0315109	3.98e-06	Gut microbiota abundance (k_Bacteria.p_Firmicutes.c_Negativicutes.o_Selenomonadales.f_Veillonellaceae.g_Veillonella.s_Veillonella_unclassified) || id:ebi-a-GCST90027808	0.00274164	21.2676
rs72743290	C	T	0.241471	0.0518674	3.23e-06	Gut microbiota abundance (k_Bacteria.p_Firmicutes.c_Negativicutes.o_Selenomonadales.f_Veillonellaceae.g_Veillonella.s_Veillonella_unclassified) || id:ebi-a-GCST90027808	0.00279317	21.6685
rs3000812	A	G	0.154688	0.0337761	4.65e-06	Gut microbiota abundance (k_Bacteria.p_Firmicutes.c_Negativicutes.o_Selenomonadales.f_Veillonellaceae.g_Veillonella.s_Veillonella_unclassified) || id:ebi-a-GCST90027808	0.00270327	20.9692
rs6548355	A	G	0.135331	0.0304946	9.09e-06	Gut microbiota abundance (k_Bacteria.p_Firmicutes.c_Negativicutes.o_Selenomonadales.f_Veillonellaceae.g_Veillonella.s_Veillonella_unclassified) || id:ebi-a-GCST90027808	0.00253873	19.6896
rs6601127	G	T	-0.136437	0.0295882	4e-06	Gut microbiota abundance (k_Bacteria.p_Firmicutes.c_Negativicutes.o_Selenomonadales.f_Veillonellaceae.g_Veillonella.s_Veillonella_unclassified) || id:ebi-a-GCST90027808	0.00274035	21.2576
rs325705	G	A	-0.140013	0.0314163	8.32e-06	Gut microbiota abundance (k_Bacteria.p_Firmicutes.c_Negativicutes.o_Selenomonadales.f_Veillonellaceae.g_Veillonella.s_Veillonella_unclassified) || id:ebi-a-GCST90027808	0.00256026	19.857
rs8017450	G	T	0.262172	0.058491	7.39e-06	Gut microbiota abundance (k_Bacteria.p_Firmicutes.c_Negativicutes.o_Selenomonadales.f_Veillonellaceae.g_Veillonella.s_Veillonella_unclassified) || id:ebi-a-GCST90027808	0.00258964	20.0855
rs9797071	T	A	0.135881	0.029619	4.48e-06	Gut microbiota abundance (k_Bacteria.p_Firmicutes.c_Negativicutes.o_Selenomonadales.f_Veillonellaceae.g_Veillonella.s_Veillonella_unclassified) || id:ebi-a-GCST90027808	0.00271249	21.0409
rs12978412	C	T	0.140571	0.0307592	4.88e-06	Gut microbiota abundance (k_Bacteria.p_Firmicutes.c_Negativicutes.o_Selenomonadales.f_Veillonellaceae.g_Veillonella.s_Veillonella_unclassified) || id:ebi-a-GCST90027808	0.0026918	20.8799
rs62111248	G	A	0.231829	0.0502065	3.88e-06	Gut microbiota abundance (k_Bacteria.p_Firmicutes.c_Negativicutes.o_Selenomonadales.f_Veillonellaceae.g_Veillonella.s_Veillonella_unclassified) || id:ebi-a-GCST90027808	0.00274784	21.3159
rs7274039	C	T	-0.265599	0.0562249	2.31e-06	Gut microbiota abundance (k_Bacteria.p_Firmicutes.c_Negativicutes.o_Selenomonadales.f_Veillonellaceae.g_Veillonella.s_Veillonella_unclassified) || id:ebi-a-GCST90027808	0.00287552	22.3092
rs6664382	G	C	0.2324	0.0507459	4.66e-06	Gut microbiota abundance (k_Bacteria.p_Proteobacteria.c_Betaproteobacteria.o_Burkholderiales.f_Burkholderiales_noname.g_Burkholderiales_noname.s_Burkholderiales_bacterium_1_1_47) || id:ebi-a-GCST90027809	0.00270312	20.9681
rs9872584	C	A	-0.248139	0.0559535	9.22e-06	Gut microbiota abundance (k_Bacteria.p_Proteobacteria.c_Betaproteobacteria.o_Burkholderiales.f_Burkholderiales_noname.g_Burkholderiales_noname.s_Burkholderiales_bacterium_1_1_47) || id:ebi-a-GCST90027809	0.00253515	19.6618
rs9468851	A	G	-0.133177	0.029778	7.74e-06	Gut microbiota abundance (k_Bacteria.p_Proteobacteria.c_Betaproteobacteria.o_Burkholderiales.f_Burkholderiales_noname.g_Burkholderiales_noname.s_Burkholderiales_bacterium_1_1_47) || id:ebi-a-GCST90027809	0.00257821	19.9966
rs4717625	A	G	0.173023	0.035912	1.45e-06	Gut microbiota abundance (k_Bacteria.p_Proteobacteria.c_Betaproteobacteria.o_Burkholderiales.f_Burkholderiales_noname.g_Burkholderiales_noname.s_Burkholderiales_bacterium_1_1_47) || id:ebi-a-GCST90027809	0.00299088	23.2069
rs1860691	A	G	0.144092	0.032234	7.82e-06	Gut microbiota abundance (k_Bacteria.p_Proteobacteria.c_Betaproteobacteria.o_Burkholderiales.f_Burkholderiales_noname.g_Burkholderiales_noname.s_Burkholderiales_bacterium_1_1_47) || id:ebi-a-GCST90027809	0.00257574	19.9774
rs13257050	C	A	0.130267	0.0287767	5.99e-06	Gut microbiota abundance (k_Bacteria.p_Proteobacteria.c_Betaproteobacteria.o_Burkholderiales.f_Burkholderiales_noname.g_Burkholderiales_noname.s_Burkholderiales_bacterium_1_1_47) || id:ebi-a-GCST90027809	0.00264125	20.4868
rs73653217	A	T	-0.17487	0.0351913	6.73e-07	Gut microbiota abundance (k_Bacteria.p_Proteobacteria.c_Betaproteobacteria.o_Burkholderiales.f_Burkholderiales_noname.g_Burkholderiales_noname.s_Burkholderiales_bacterium_1_1_47) || id:ebi-a-GCST90027809	0.00318088	24.6858
rs11144350	A	G	-0.139074	0.0293731	2.19e-06	Gut microbiota abundance (k_Bacteria.p_Proteobacteria.c_Betaproteobacteria.o_Burkholderiales.f_Burkholderiales_noname.g_Burkholderiales_noname.s_Burkholderiales_bacterium_1_1_47) || id:ebi-a-GCST90027809	0.00288873	22.412
rs1533824	T	C	0.137332	0.0266458	2.55e-07	Gut microbiota abundance (k_Bacteria.p_Proteobacteria.c_Betaproteobacteria.o_Burkholderiales.f_Burkholderiales_noname.g_Burkholderiales_noname.s_Burkholderiales_bacterium_1_1_47) || id:ebi-a-GCST90027809	0.00342113	26.5567
rs1792325	C	T	-0.130563	0.0282354	3.76e-06	Gut microbiota abundance (k_Bacteria.p_Proteobacteria.c_Betaproteobacteria.o_Burkholderiales.f_Burkholderiales_noname.g_Burkholderiales_noname.s_Burkholderiales_bacterium_1_1_47) || id:ebi-a-GCST90027809	0.00275566	21.3767
rs10895784	A	G	0.120402	0.0257318	2.88e-06	Gut microbiota abundance (k_Bacteria.p_Proteobacteria.c_Betaproteobacteria.o_Burkholderiales.f_Burkholderiales_noname.g_Burkholderiales_noname.s_Burkholderiales_bacterium_1_1_47) || id:ebi-a-GCST90027809	0.00282144	21.8884
rs16923154	A	G	0.208534	0.0440945	2.25e-06	Gut microbiota abundance (k_Bacteria.p_Proteobacteria.c_Betaproteobacteria.o_Burkholderiales.f_Burkholderiales_noname.g_Burkholderiales_noname.s_Burkholderiales_bacterium_1_1_47) || id:ebi-a-GCST90027809	0.00288206	22.36
rs10507465	T	C	-0.139392	0.0297758	2.85e-06	Gut microbiota abundance (k_Bacteria.p_Proteobacteria.c_Betaproteobacteria.o_Burkholderiales.f_Burkholderiales_noname.g_Burkholderiales_noname.s_Burkholderiales_bacterium_1_1_47) || id:ebi-a-GCST90027809	0.00282418	21.9097
rs12941005	T	C	-0.19123	0.0424371	6.6e-06	Gut microbiota abundance (k_Bacteria.p_Proteobacteria.c_Betaproteobacteria.o_Burkholderiales.f_Burkholderiales_noname.g_Burkholderiales_noname.s_Burkholderiales_bacterium_1_1_47) || id:ebi-a-GCST90027809	0.0026173	20.3006
rs2336943	C	T	0.138478	0.0307156	6.53e-06	Gut microbiota abundance (k_Bacteria.p_Proteobacteria.c_Betaproteobacteria.o_Burkholderiales.f_Oxalobacteraceae.g_Oxalobacter.s_Oxalobacter_formigenes) || id:ebi-a-GCST90027810	0.00261984	20.3204
rs12725104	A	G	0.154648	0.0346941	8.29e-06	Gut microbiota abundance (k_Bacteria.p_Proteobacteria.c_Betaproteobacteria.o_Burkholderiales.f_Oxalobacteraceae.g_Oxalobacter.s_Oxalobacter_formigenes) || id:ebi-a-GCST90027810	0.00256115	19.8639
rs10865362	C	T	-0.148284	0.0334266	9.16e-06	Gut microbiota abundance (k_Bacteria.p_Proteobacteria.c_Betaproteobacteria.o_Burkholderiales.f_Oxalobacteraceae.g_Oxalobacter.s_Oxalobacter_formigenes) || id:ebi-a-GCST90027810	0.00253672	19.674
rs1861231	G	A	-0.153675	0.0307644	5.88e-07	Gut microbiota abundance (k_Bacteria.p_Proteobacteria.c_Betaproteobacteria.o_Burkholderiales.f_Oxalobacteraceae.g_Oxalobacter.s_Oxalobacter_formigenes) || id:ebi-a-GCST90027810	0.00321427	24.9458
rs35921003	A	C	-0.221321	0.0498049	8.84e-06	Gut microbiota abundance (k_Bacteria.p_Proteobacteria.c_Betaproteobacteria.o_Burkholderiales.f_Oxalobacteraceae.g_Oxalobacter.s_Oxalobacter_formigenes) || id:ebi-a-GCST90027810	0.00254545	19.7419
rs11068499	G	A	-0.162446	0.0363579	7.9e-06	Gut microbiota abundance (k_Bacteria.p_Proteobacteria.c_Betaproteobacteria.o_Burkholderiales.f_Oxalobacteraceae.g_Oxalobacter.s_Oxalobacter_formigenes) || id:ebi-a-GCST90027810	0.00257319	19.9576
rs4889373	A	G	0.129894	0.0292585	9.02e-06	Gut microbiota abundance (k_Bacteria.p_Proteobacteria.c_Betaproteobacteria.o_Burkholderiales.f_Oxalobacteraceae.g_Oxalobacter.s_Oxalobacter_formigenes) || id:ebi-a-GCST90027810	0.00254062	19.7043
rs17562516	T	A	-0.138735	0.0292245	2.06e-06	Gut microbiota abundance (k_Bacteria.p_Proteobacteria.c_Betaproteobacteria.o_Burkholderiales.f_Oxalobacteraceae.g_Oxalobacter.s_Oxalobacter_formigenes) || id:ebi-a-GCST90027810	0.00290393	22.5302
rs3745098	G	T	0.128844	0.0273926	2.56e-06	Gut microbiota abundance (k_Bacteria.p_Proteobacteria.c_Betaproteobacteria.o_Burkholderiales.f_Oxalobacteraceae.g_Oxalobacter.s_Oxalobacter_formigenes) || id:ebi-a-GCST90027810	0.00285097	22.1182
rs73918563	T	C	-0.2743	0.0586406	2.9e-06	Gut microbiota abundance (k_Bacteria.p_Proteobacteria.c_Betaproteobacteria.o_Burkholderiales.f_Oxalobacteraceae.g_Oxalobacter.s_Oxalobacter_formigenes) || id:ebi-a-GCST90027810	0.00281968	21.8747
rs34613239	G	A	-0.152439	0.033024	3.91e-06	Gut microbiota abundance (k_Bacteria.p_Proteobacteria.c_Betaproteobacteria.o_Burkholderiales.f_Sutterellaceae.g_Parasutterella.s_Parasutterella_excrementihominis) || id:ebi-a-GCST90027811	0.00274606	21.302
rs10177566	C	T	-0.114082	0.0253077	6.55e-06	Gut microbiota abundance (k_Bacteria.p_Proteobacteria.c_Betaproteobacteria.o_Burkholderiales.f_Sutterellaceae.g_Parasutterella.s_Parasutterella_excrementihominis) || id:ebi-a-GCST90027811	0.00261916	20.315
rs11715674	T	C	-0.131686	0.0265653	7.16e-07	Gut microbiota abundance (k_Bacteria.p_Proteobacteria.c_Betaproteobacteria.o_Burkholderiales.f_Sutterellaceae.g_Parasutterella.s_Parasutterella_excrementihominis) || id:ebi-a-GCST90027811	0.00316551	24.5662
rs9860096	G	A	-0.122061	0.0261533	3.05e-06	Gut microbiota abundance (k_Bacteria.p_Proteobacteria.c_Betaproteobacteria.o_Burkholderiales.f_Sutterellaceae.g_Parasutterella.s_Parasutterella_excrementihominis) || id:ebi-a-GCST90027811	0.00280706	21.7765
rs10036326	T	C	0.243854	0.0524561	3.34e-06	Gut microbiota abundance (k_Bacteria.p_Proteobacteria.c_Betaproteobacteria.o_Burkholderiales.f_Sutterellaceae.g_Parasutterella.s_Parasutterella_excrementihominis) || id:ebi-a-GCST90027811	0.00278502	21.6051
rs10981640	C	A	-0.13751	0.0293968	2.9e-06	Gut microbiota abundance (k_Bacteria.p_Proteobacteria.c_Betaproteobacteria.o_Burkholderiales.f_Sutterellaceae.g_Parasutterella.s_Parasutterella_excrementihominis) || id:ebi-a-GCST90027811	0.00281977	21.8754
rs11595913	T	C	0.143846	0.0310632	3.64e-06	Gut microbiota abundance (k_Bacteria.p_Proteobacteria.c_Betaproteobacteria.o_Burkholderiales.f_Sutterellaceae.g_Parasutterella.s_Parasutterella_excrementihominis) || id:ebi-a-GCST90027811	0.00276358	21.4383
rs11067048	G	C	0.106237	0.0229073	3.52e-06	Gut microbiota abundance (k_Bacteria.p_Proteobacteria.c_Betaproteobacteria.o_Burkholderiales.f_Sutterellaceae.g_Parasutterella.s_Parasutterella_excrementihominis) || id:ebi-a-GCST90027811	0.00277185	21.5026
rs56085972	C	T	0.118396	0.0260311	5.41e-06	Gut microbiota abundance (k_Bacteria.p_Proteobacteria.c_Betaproteobacteria.o_Burkholderiales.f_Sutterellaceae.g_Parasutterella.s_Parasutterella_excrementihominis) || id:ebi-a-GCST90027811	0.00266625	20.6812
rs7320949	G	A	0.104578	0.0236651	9.91e-06	Gut microbiota abundance (k_Bacteria.p_Proteobacteria.c_Betaproteobacteria.o_Burkholderiales.f_Sutterellaceae.g_Parasutterella.s_Parasutterella_excrementihominis) || id:ebi-a-GCST90027811	0.00251733	19.5232
rs62003625	C	T	0.152732	0.0330824	3.9e-06	Gut microbiota abundance (k_Bacteria.p_Proteobacteria.c_Betaproteobacteria.o_Burkholderiales.f_Sutterellaceae.g_Parasutterella.s_Parasutterella_excrementihominis) || id:ebi-a-GCST90027811	0.0027469	21.3085
[truncated: 72 more rows]

## Sheet: S3
SNP	effect_allele.exposure	other_allele.exposure	beta.exposure	pval.exposure	se.exposure	exposure	R2	F
rs10938397	G	A	0.0295588	1.37e-09	0.00487852	unBMI	6.46e-05	36.7109
[truncated: 16 more rows]

## Sheet: S4
	id.exposure	id.outcome	outcome	exposure	method	nsnp	b	se	pval	lo_ci	up_ci	or	or_lci95	or_uci95
[truncated: 1,055 more rows]

[truncated: 7 more sheets: S5, S6, S7, S8, S9, S10, S11]
